# Supplementary material for: Canalisation and plasticity on the developmental manifold of Caenorhabditis elegans
Source: Mol Syst Biol. 2023 Oct 18;19(11):e11835. doi: 10.15252/msb.202311835 (PMC10632735; doi:10.15252/msb.202311835)
Supplement: Supplementary file 4 — Source Data for Figure 1 [file MSB-19-e11835-s006.zip]

Archive with 28 entries (24 files):
- Figure1/
- __MACOSX/._Figure1
- Figure1/.MATLABDriveTag
- __MACOSX/Figure1/._.MATLABDriveTag
- Figure1/1B/
- __MACOSX/Figure1/._1B
- Figure1/1E/
- __MACOSX/Figure1/._1E
- Figure1/1D/
- __MACOSX/Figure1/._1D
- Figure1/1B/.MATLABDriveTag
- __MACOSX/Figure1/1B/._.MATLABDriveTag
- Figure1/1B/WI.20220216.hard-filter.isotype.min4.tree
- __MACOSX/Figure1/1B/._WI.20220216.hard-filter.isotype.min4.tree
- Figure1/1B/Fig1B_script.m
- __MACOSX/Figure1/1B/._Fig1B_script.m
- Figure1/1E/.MATLABDriveTag
- __MACOSX/Figure1/1E/._.MATLABDriveTag
- Figure1/1E/Figure1E_script.m
- __MACOSX/Figure1/1E/._Figure1E_script.m
- Figure1/1E/Fig1E.csv
- __MACOSX/Figure1/1E/._Fig1E.csv
- Figure1/1D/.MATLABDriveTag
- __MACOSX/Figure1/1D/._.MATLABDriveTag
- Figure1/1D/Figure1D_script.m
- __MACOSX/Figure1/1D/._Figure1D_script.m
- Figure1/1D/Fig1D.csv
- __MACOSX/Figure1/1D/._Fig1D.csv
