# Supplementary material for: Canalisation and plasticity on the developmental manifold of Caenorhabditis elegans
Source: Mol Syst Biol. 2023 Oct 18;19(11):e11835. doi: 10.15252/msb.202311835 (PMC10632735; doi:10.15252/msb.202311835)
Supplement: Supplementary file 4 — Source Data for Figure 1 [file MSB-19-e11835-s006.zip › Figure1/1B/WI.20220216.hard-filter.isotype.min4.tree]

(
(
(
(
(
(
(
(
(
(
(
(
XZ2018:0.02706,
(
(
PX179:0.01530,
EG4347:0.02458)
:0.00527,
(
(
NIC2:0.01881,
(
N2:0.02575,
JU1200:0.01675)
:0.00309)
:0.00377,
JU1586:0.01992)
:0.00544)
:0.00305)
:0.00373,
(
(
(
(
(
(
(
NIC3:0.04732,
NIC166:0.04453)
:0.00765,
JU1530:0.02966)
:0.00432,
(
NIC236:0.04763,
NIC1:0.03399)
:0.00634)
:0.00395,
(
JU847:0.03747,
ED3012:0.03271)
:0.00841)
:0.00101,
(
(
NIC195:0.05817,
JU1652:0.04728)
:0.00530,
(
JU258:0.04616,
EG4724:0.03538)
:0.00408)
:0.00289)
:0.00362,
(
JU1246:0.02783,
(
JU1213:0.02813,
JU1212:0.04519)
:0.00727)
:0.01035)
:0.00249,
(
JU346:0.02354,
JU1581:0.03844)
:0.00407)
:0.00280)
:0.00181,
(
(
(
NIC231:0.02418,
(
CX11292:0.02151,
CB4854:0.02938)
:0.00065)
:0.00106,
(
MY1:0.03558,
LKC34:0.02970)
:0.00405)
:0.00254,
JU1395:0.03525)
:0.00114)
:0.00164,
JU642:0.02940)
:0.00198,
(
JU310:0.02316,
ED3073:0.02353)
:0.00049)
:0.00082,
JU3128:0.02806)
:0.00164,
(
JU360:0.03404,
JU1409:0.02330)
:0.00078)
:0.00143,
(
(
(
(
(
(
XZ1756:0.02988,
(
(
QX1233:0.01371,
CB4855:0.02744)
:0.00428,
(
(
(
(
QG557:0.02415,
CB4857:0.02351)
:0.00123,
PB306:0.03907)
:0.00295,
EG4946:0.02260)
:0.00391,
ED3011:0.02704)
:0.00384)
:0.00758)
:0.00484,
KR314:0.02867)
:0.00051,
(
JU830:0.03046,
CX11276:0.03469)
:0.00235)
:0.00163,
(
JU2464:0.03591,
(
ED3049:0.02239,
ED3046:0.00694)
:0.02555)
:0.00160)
:0.00242,
(
(
(
RC301:0.03092,
PB303:0.01010)
:0.01304,
JU1088:0.03440)
:0.00411,
(
QG536:0.02536,
CX11307:0.02681)
:0.00384)
:0.00660)
:0.00275,
(
MY2585:0.02734,
(
JU3225:0.03363,
(
(
JU3135:0.03200,
BRC20067:0.02336)
:0.00370,
GXW1:0.02226)
:0.00190)
:0.00189)
:0.00231)
:0.00153)
:0.00152,
(
(
XZ1672:0.02138,
ED3048:0.02096)
:0.00266,
NIC267:0.02490)
:0.00386)
:0.00333,
JU2007:0.02349)
:0.00281,
(
(
(
(
(
(
WN2107:0.01934,
(
(
(
QG2843:0.01021,
QG2818:0.00512)
:0.00160,
JU2466:0.00928)
:0.00280,
CB4852:0.01022)
:0.00211)
:0.00293,
(
JU2800:0.02409,
JU2234:0.02526)
:0.00344)
:0.00105,
(
(
(
(
(
WN2086:0.01544,
(
WN2069:0.02354,
(
NIC1049:0.00553,
MY2573:0.00911)
:0.00552)
:0.00282)
:0.00394,
(
(
(
(
WN2066:0.01024,
JU2575:0.00520)
:0.00662,
(
(
(
(
NIC1107:0.00615,
JU2257:0.00590)
:0.00286,
JU2565:0.00774)
:0.00118,
JU2825:0.01999)
:0.00303,
JU2566:0.01247)
:0.00043)
:0.00191,
JU1543:0.01239)
:0.00028,
(
JU406:0.01482,
(
(
JU394:0.00926,
CB4851:0.01925)
:0.01040,
JU1568:0.01520)
:0.00541)
:0.00214)
:0.00107)
:0.00270,
JU2853:0.01352)
:0.00072,
WN2082:0.02235)
:0.00304,
(
(
WN2064:0.02073,
(
JU440:0.02038,
(
JU367:0.01075,
JU1249:0.01148)
:0.00207)
:0.00155)
:0.00068,
JU2907:0.01578)
:0.00358)
:0.00155)
:0.00136,
(
(
NIC522:0.01530,
JU1440:0.00876)
:0.00342,
AB1:0.01985)
:0.00447)
:0.00019,
(
(
NIC277:0.01847,
NIC1698:0.02208)
:0.00318,
NIC1775:0.02454)
:0.00105)
:0.00063,
(
QG2824:0.01436,
(
(
(
ECA2603:0.00726,
ECA2568:0.02200)
:0.00898,
(
ECA2554:0.01580,
ECA2549:0.01055)
:0.00704)
:0.00117,
CX11271:0.02094)
:0.00093)
:0.00354)
:0.00077)
:0.00048,
(
(
(
(
(
(
XZ2020:0.03869,
(
XZ1735:0.03981,
(
JU3144:0.03564,
EG4349:0.02917)
:0.00493)
:0.00308)
:0.00143,
(
(
NIC2076:0.00504,
NIC2021:0.00917)
:0.02897,
JU4098:0.01970)
:0.00395)
:0.00317,
(
(
(
(
(
(
(
(
(
(
(
(
(
(
XZ2019:0.04095,
ECA593:0.02204)
:0.00869,
ECA2437:0.03889)
:0.01520,
ECA706:0.04431)
:0.00036,
(
(
ECA703:0.03890,
CB4856:0.03576)
:0.00763,
(
ECA2041:0.01923,
ECA1887:0.01871)
:0.01822)
:0.00325)
:0.00299,
(
(
(
ECA812:0.00413,
ECA807:0.00851)
:0.01118,
ECA712:0.01580)
:0.02257,
(
(
ECA778:0.01386,
ECA768:0.01895)
:0.00653,
(
ECA777:0.00331,
ECA760:0.00375)
:0.01717)
:0.01338)
:0.00646)
:0.00205,
(
QX1793:0.04392,
QX1792:0.03773)
:0.00702)
:0.00128,
(
(
(
(
(
(
(
(
(
(
XZ1516:0.05548,
(
ECA2195:0.04736,
ECA2191:0.04274)
:0.01749)
:0.01566,
(
ECA1713:0.06257,
ECA1493:0.05167)
:0.02131)
:0.05303,
(
(
ECA701:0.06790,
ECA2091:0.05332)
:0.01928,
ECA2199:0.10577)
:0.00491)
:0.00774,
(
(
(
XZ1514:0.03568,
ECA1761:0.05282)
:0.01499,
(
(
ECA2159:0.00675,
ECA2155:0.00863)
:0.00590,
ECA1725:0.01226)
:0.04956)
:0.00268,
(
(
(
(
ECA2336:0.02862,
ECA1885:0.03541)
:0.00319,
(
(
ECA2187:0.02506,
ECA1793:0.01878)
:0.01022,
ECA2183:0.03306)
:0.01521)
:0.00793,
(
(
ECA2334:0.02804,
(
ECA2281:0.02149,
ECA2109:0.03526)
:0.01210)
:0.01588,
(
ECA1925:0.03393,
ECA1851:0.03277)
:0.01551)
:0.01238)
:0.01956,
ECA1717:0.05330)
:0.01677)
:0.01624)
:0.02308,
(
(
(
(
(
(
(
(
(
QX1211:0.03626,
ECA2043:0.04032)
:0.00336,
(
JU3226:0.03927,
ECA36:0.01423)
:0.02265)
:0.00612,
(
ECA742:0.03895,
ECA2291:0.04678)
:0.00750)
:0.00087,
ECA1821:0.04489)
:0.00266,
(
(
ECA741:0.03325,
ECA740:0.03884)
:0.00320,
ECA2360:0.04387)
:0.00285)
:0.00313,
ECA363:0.04550)
:0.00377,
(
ECA2367:0.02869,
ECA1843:0.02902)
:0.02352)
:0.01067,
(
ECA724:0.03993,
(
(
(
(
(
ECA347:0.03347,
(
ECA1252:0.02827,
(
(
ECA1194:0.02833,
ECA1191:0.02529)
:0.00230,
(
ECA1193:0.02502,
ECA1192:0.02038)
:0.00835)
:0.00281)
:0.00166)
:0.00233,
ECA1187:0.03141)
:0.00168,
(
(
(
ECA1251:0.02850,
ECA1185:0.03021)
:0.00382,
ECA1232:0.03480)
:0.00210,
ECA1240:0.03215)
:0.00357)
:0.00229,
(
(
ECA1242:0.03067,
ECA1196:0.03272)
:0.00697,
ECA1195:0.03445)
:0.00368)
:0.00109,
(
ECA1253:0.02134,
ECA1238:0.01833)
:0.01354)
:0.00741)
:0.00666)
:0.01347,
ECA1825:0.06470)
:0.00341)
:0.01062,
ECA2581:0.06156)
:0.00875,
(
(
(
(
(
(
(
ECA746:0.03154,
ECA1261:0.03617)
:0.00631,
(
(
ECA1891:0.03045,
ECA1286:0.02382)
:0.01226,
ECA1289:0.03884)
:0.00466)
:0.00444,
(
ECA1284:0.04014,
ECA1229:0.04349)
:0.00386)
:0.00180,
(
(
(
(
(
(
ECA745:0.03395,
ECA1212:0.03227)
:0.00390,
(
ECA1281:0.03458,
(
ECA1225:0.02634,
ECA1223:0.02170)
:0.01185)
:0.00301)
:0.00132,
(
(
(
(
ECA744:0.02678,
ECA1216:0.02801)
:0.00455,
ECA2443:0.03348)
:0.00186,
(
(
(
ECA2482:0.01578,
ECA2417:0.01530)
:0.00878,
ECA2081:0.02578)
:0.00471,
ECA1969:0.02965)
:0.00559)
:0.00056,
(
ECA2073:0.03401,
(
ECA1293:0.02516,
ECA1228:0.02987)
:0.00775)
:0.00177)
:0.00353)
:0.00093,
(
(
(
(
ECA2489:0.01576,
ECA2473:0.01575)
:0.00442,
(
ECA1997:0.01540,
ECA1206:0.01366)
:0.01290)
:0.00939,
ECA2251:0.03176)
:0.00692,
(
(
ECA1919:0.02830,
ECA1247:0.02675)
:0.00445,
ECA1283:0.03388)
:0.00642)
:0.00108)
:0.00098,
ECA1208:0.04089)
:0.00272,
ECA1202:0.03947)
:0.00183)
:0.00096,
(
(
ECA730:0.02943,
(
ECA723:0.00383,
ECA1237:0.00533)
:0.02998)
:0.00816,
(
ECA722:0.03948,
(
(
ECA396:0.04062,
(
ECA2475:0.03168,
(
ECA1278:0.02613,
ECA1276:0.02613)
:0.00782)
:0.00185)
:0.00249,
ECA191:0.04359)
:0.00158)
:0.00480)
:0.00425)
:0.00931,
ECA1287:0.04799)
:0.00537,
(
(
ECA2151:0.05139,
(
ECA1769:0.04984,
ECA1409:0.03124)
:0.00783)
:0.01730,
ECA1751:0.03633)
:0.01798)
:0.01737)
:0.01363,
ECA1186:0.08450)
:0.00629,
(
(
(
(
ECA733:0.01721,
(
(
ECA732:0.00748,
ECA1288:0.00719)
:0.00315,
ECA2377:0.01103)
:0.00766)
:0.01152,
ECA2467:0.03233)
:0.00249,
(
(
(
(
(
ECA2481:0.01332,
ECA1271:0.01616)
:0.00437,
ECA1943:0.02006)
:0.00619,
(
ECA2452:0.02654,
ECA1269:0.02401)
:0.00561)
:0.00112,
ECA1260:0.02904)
:0.00266,
(
(
ECA1977:0.01210,
ECA1939:0.01005)
:0.01648,
(
ECA1937:0.01868,
(
ECA1807:0.01301,
ECA1243:0.01400)
:0.00363)
:0.00876)
:0.00568)
:0.00336)
:0.00624,
DL238:0.07206)
:0.01031)
:0.00327,
(
QX1791:0.05352,
ECA369:0.11188)
:0.00948)
:0.00572)
:0.00286,
(
(
WN2001:0.04098,
NIC199:0.05302)
:0.00538,
(
(
(
(
(
(
(
NIC271:0.01417,
NIC256:0.03173)
:0.00815,
NIC262:0.02225)
:0.00559,
NIC261:0.01981)
:0.00519,
JU782:0.01928)
:0.01032,
NIC260:0.02558)
:0.00145,
NIC251:0.06090)
:0.00300,
(
(
(
NIC265:0.01827,
JU2316:0.02166)
:0.00605,
(
(
NIC258:0.02278,
JU2526:0.02503)
:0.01081,
JU775:0.03740)
:0.00230)
:0.01072,
JU2519:0.02510)
:0.00993)
:0.00523)
:0.00505)
:0.00201,
JU1400:0.04074)
:0.00211,
(
(
(
(
NIC515:0.01440,
JU2586:0.01562)
:0.00628,
(
NIC266:0.03767,
EG4725:0.03546)
:0.00332)
:0.00446,
NIC268:0.04233)
:0.00173,
(
(
NIC1810:0.03200,
(
(
NIC1806:0.02001,
NIC1787:0.02446)
:0.01220,
(
NIC1785:0.01914,
NIC1780:0.02130)
:0.00911)
:0.00713)
:0.00530,
(
(
(
(
NIC1802:0.01468,
NIC1796:0.01412)
:0.00610,
NIC1801:0.02459)
:0.00682,
(
(
(
NIC1799:0.00578,
(
NIC1792:0.01029,
NIC1782:0.00659)
:0.00070)
:0.00657,
(
(
NIC1794:0.01197,
(
NIC1791:0.00797,
NIC1786:0.00653)
:0.00441)
:0.00047,
(
NIC1789:0.02211,
NIC1788:0.01116)
:0.00288)
:0.00346)
:0.00522,
(
NIC1798:0.01880,
NIC1790:0.01906)
:0.01085)
:0.00406)
:0.00622,
NIC1783:0.02256)
:0.00849)
:0.00464)
:0.00062)
:0.00240,
(
(
(
(
XZ1734:0.02702,
NIC252:0.02647)
:0.00434,
(
(
NIC514:0.01485,
NIC513:0.01386)
:0.00182,
JU2522:0.02159)
:0.00075)
:0.00264,
(
NIC269:0.02705,
(
(
JU3169:0.01715,
JU3167:0.02891)
:0.00676,
JU3166:0.02703)
:0.00507)
:0.00316)
:0.00363,
JU2001:0.03528)
:0.00155)
:0.00094,
(
QG2075:0.03321,
JU2619:0.02565)
:0.00231)
:0.00047,
(
(
(
(
QG2846:0.01397,
QG2838:0.00889)
:0.02130,
(
(
QG2828:0.01150,
QG2827:0.00771)
:0.01492,
(
JU2811:0.01926,
BRC20263:0.01370)
:0.00365)
:0.00829)
:0.00314,
(
(
(
(
(
QG2837:0.01222,
QG2832:0.01034)
:0.00472,
QG2835:0.01556)
:0.00208,
QG2836:0.01487)
:0.00646,
(
JU774:0.03059,
(
JU3228:0.02507,
JU3224:0.03832)
:0.00558)
:0.00717)
:0.00328,
(
(
QG2825:0.00445,
QG2823:0.00471)
:0.00924,
ECA2546:0.02555)
:0.00257)
:0.00221)
:0.00062,
(
(
(
ECA2676:0.02252,
(
(
ECA2672:0.00354,
ECA2551:0.00438)
:0.00901,
ECA2555:0.01688)
:0.00612)
:0.00473,
(
(
ECA2609:0.01759,
ECA2584:0.02351)
:0.00207,
ECA2583:0.02031)
:0.00201)
:0.00285,
(
(
(
(
ECA2660:0.02080,
ECA2659:0.01842)
:0.01376,
(
ECA2595:0.02546,
ECA2561:0.02018)
:0.01019)
:0.00943,
ECA2601:0.03841)
:0.00605,
ECA2612:0.03129)
:0.01682)
:0.00376)
:0.00167)
:0.00065,
(
(
(
QG4017:0.01052,
QG4012:0.02510)
:0.00740,
(
JU3127:0.01351,
JU3125:0.00871)
:0.01233)
:0.00187,
(
JU2878:0.02265,
JU2838:0.02677)
:0.00465)
:0.00041)
:0.00179)
:0.00029,
(
(
QW947:0.03505,
(
MY10:0.03783,
JU3318:0.02892)
:0.00918)
:0.00293,
(
(
(
(
QG2877:0.01666,
(
(
QG2874:0.00425,
QG2873:0.00422)
:0.00566,
(
QG2857:0.00685,
(
QG2855:0.00482,
QG2854:0.00418)
:0.00329)
:0.00188)
:0.00475)
:0.00900,
NIC1119:0.02269)
:0.00377,
QG2875:0.02583)
:0.00305,
ED3077:0.02327)
:0.00179)
:0.00296)
:0.00189,
(
(
(
(
WN2117:0.02517,
MY772:0.01616)
:0.00459,
(
(
JU2131:0.01416,
JU1666:0.01275)
:0.01276,
DL200:0.02923)
:0.00398)
:0.00097,
NIC1773:0.03656)
:0.00133,
(
(
(
(
QG4228:0.02978,
(
QG4103:0.02650,
QG4080:0.02049)
:0.00741)
:0.00198,
(
QG4193:0.01064,
QG4021:0.01297)
:0.01006)
:0.00247,
(
(
(
(
(
QG4226:0.01334,
(
QG4151:0.00655,
QG4135:0.01626)
:0.00028)
:0.00437,
QG4147:0.01013)
:0.00877,
(
(
(
QG4138:0.00605,
QG4010:0.00427)
:0.00193,
QG4018:0.00474)
:0.00599,
QG4015:0.01807)
:0.00196)
:0.00029,
(
QG2932:0.00812,
QG2850:0.00890)
:0.00697)
:0.00336,
(
(
NIC1811:0.00368,
NIC1805:0.00418)
:0.01270,
NIC1809:0.01260)
:0.01578)
:0.00129)
:0.00124,
NIC1779:0.01699)
:0.00272)
:0.00240)
:0.00147,
(
(
(
(
(
QG4008:0.00906,
QG4003:0.00969)
:0.00693,
QG4006:0.00834)
:0.00539,
JT11398:0.01806)
:0.00164,
(
(
(
NIC511:0.01432,
(
MY2147:0.01909,
JU2906:0.01348)
:0.00243)
:0.00311,
MY2535:0.01516)
:0.00136,
(
JU2534:0.01170,
JU2478:0.01424)
:0.00169)
:0.00109)
:0.00065,
(
(
MY920:0.01217,
ED3017:0.01963)
:0.00137,
MY2530:0.03330)
:0.00450)
:0.00115)
:0.00066,
(
(
(
(
(
(
(
(
(
(
(
(
XZ2211:0.02815,
JU4047:0.02191)
:0.00782,
(
(
(
TWN2542:0.00757,
TWN2530:0.00810)
:0.00660,
NIC1808:0.02315)
:0.00156,
(
(
(
MY795:0.01262,
MY18:0.02191)
:0.00490,
MY2741:0.01772)
:0.00244,
(
ED3005:0.01269,
ECA930:0.01766)
:0.00457)
:0.00392)
:0.00368)
:0.00315,
DL226:0.02627)
:0.00074,
(
(
(
QX1212:0.02038,
ECA928:0.02845)
:0.01046,
ECA923:0.04435)
:0.00537,
(
(
QG556:0.04418,
(
PS2025:0.01406,
ECA348:0.01291)
:0.01297)
:0.01011,
(
(
(
CX11315:0.02636,
CX11264:0.02709)
:0.00569,
CX11254:0.02309)
:0.00511,
(
CX11314:0.01301,
CX11262:0.02032)
:0.00369)
:0.00802)
:0.00451)
:0.00292)
:0.00180,
(
(
(
NIC1832:0.02232,
(
JU751:0.02057,
JU2593:0.01832)
:0.00121)
:0.00428,
(
JU2829:0.01063,
JU2581:0.01110)
:0.01503)
:0.00249,
JU2587:0.03281)
:0.00267)
:0.00093,
(
(
(
(
(
(
(
(
(
(
(
(
XZ1515:0.01997,
ECA1413:0.01434)
:0.00733,
XZ1513:0.02677)
:0.00605,
ECA1901:0.03357)
:0.00048,
QX1794:0.03567)
:0.00197,
ECA372:0.03510)
:0.00183,
(
ECA2350:0.03744,
(
(
ECA2332:0.03033,
ECA1853:0.02376)
:0.00397,
ECA1757:0.03284)
:0.00804)
:0.00196)
:0.00040,
(
ECA738:0.03171,
(
(
(
ECA2344:0.00397,
ECA1805:0.00511)
:0.01492,
ECA1875:0.02299)
:0.00378,
ECA1693:0.06044)
:0.00724)
:0.00378)
:0.00203,
(
(
(
(
(
ECA710:0.00653,
ECA1257:0.00923)
:0.01596,
(
ECA1255:0.00684,
ECA1200:0.00871)
:0.01705)
:0.00669,
(
ECA705:0.02867,
ECA1889:0.02692)
:0.00402)
:0.00410,
ECA1298:0.03645)
:0.00229,
ECA189:0.04144)
:0.00321)
:0.00170,
(
ECA743:0.03477,
(
ECA2111:0.01930,
ECA1815:0.02575)
:0.00769)
:0.00425)
:0.00251,
ECA592:0.02944)
:0.00430,
(
(
JR4305:0.03130,
ECA640:0.01932)
:0.00492,
(
(
ECA2536:0.00296,
ECA2529:0.00289)
:0.00714,
(
ECA2533:0.01311,
(
ECA2527:0.01341,
ECA2522:0.01292)
:0.00287)
:0.01132)
:0.00680)
:0.00435)
:0.00142,
(
(
(
(
MY23:0.03835,
MY16:0.01993)
:0.00996,
(
JU4082:0.00595,
ECA2523:0.00855)
:0.01708)
:0.01374,
ECA594:0.02319)
:0.00500,
JU2879:0.02261)
:0.01369)
:0.00428)
:0.00149,
(
(
(
(
WN2033:0.01394,
MY518:0.01902)
:0.00410,
(
(
JU2866:0.00981,
ECA349:0.01483)
:0.00674,
(
(
JU1172:0.01526,
(
CB4858:0.00542,
ECA1316:0.00751)
:0.00219)
:0.00141,
CB4853:0.01682)
:0.00037)
:0.00464)
:0.00076,
JU2016:0.01111)
:0.00374,
(
(
NIC1812:0.03071,
CX11285:0.03010)
:0.00359,
JU2017:0.02754)
:0.00118)
:0.00097)
:0.00329,
JU4073:0.02184)
:0.00234,
(
(
(
(
(
WN2002:0.03238,
(
JU1896:0.02822,
ECA2607:0.01411)
:0.00501)
:0.00367,
JU561:0.02291)
:0.00255,
QG2811:0.02302)
:0.00315,
(
(
QG4004:0.00439,
ECA2641:0.00723)
:0.01860,
(
ECA2565:0.00864,
ECA2560:0.01495)
:0.00628)
:0.00435)
:0.00091,
(
(
(
MY2713:0.00891,
MY2693:0.00514)
:0.01273,
MY2212:0.02102)
:0.00249,
JU2513:0.02269)
:0.00355)
:0.00125)
:0.00096,
(
(
(
NIC255:0.02209,
JU2576:0.02614)
:0.00452,
(
(
NIC1772:0.02398,
(
JU3134:0.02264,
JU2841:0.02397)
:0.00393)
:0.00413,
(
(
MY679:0.01365,
ECA1069:0.01010)
:0.00757,
ECA1074:0.02144)
:0.00746)
:0.00112)
:0.00111,
(
(
ECA2656:0.01530,
ECA2559:0.01876)
:0.00696,
(
ECA2615:0.01617,
ECA2602:0.01978)
:0.00263)
:0.00360)
:0.00197)
:0.00148,
(
(
(
(
QG2841:0.02459,
JU323:0.01920)
:0.00124,
(
NIC276:0.01602,
(
NIC275:0.02671,
NIC272:0.03472)
:0.00357)
:0.00331)
:0.00168,
(
(
(
(
QG2813:0.01086,
ECA2648:0.01113)
:0.00763,
ED3052:0.01613)
:0.00112,
(
NIC523:0.02148,
JU2578:0.01305)
:0.00260)
:0.00153,
(
(
JU3282:0.01317,
JU3280:0.02000)
:0.00354,
ECA2594:0.01783)
:0.00181)
:0.00291)
:0.00164,
NIC274:0.02472)
:0.00459)
:0.00157,
(
(
(
(
(
WN2068:0.01555,
WN2063:0.01381)
:0.00498,
(
NIC1700:0.02059,
ED3040:0.02699)
:0.00356)
:0.00179,
(
(
(
NIC259:0.01805,
JU778:0.02516)
:0.00367,
(
(
(
NIC242:0.02819,
(
(
JU397:0.01664,
CB4932:0.01967)
:0.00478,
JU1242:0.02029)
:0.00303)
:0.00253,
NIC207:0.02564)
:0.00032,
JU1491:0.03248)
:0.00196)
:0.00338,
JU3137:0.02574)
:0.00400)
:0.00031,
(
(
(
(
(
WN2050:0.02027,
(
JU2106:0.01678,
JU1793:0.01913)
:0.00442)
:0.01088,
(
NIC501:0.02381,
JU393:0.02840)
:0.00353)
:0.00522,
(
JU4161:0.01939,
(
JU3291:0.00413,
(
JU2610:0.00278,
JU2600:0.00284)
:0.00178)
:0.01082)
:0.00746)
:0.00825,
(
NIC527:0.02174,
(
(
(
(
(
(
JU792:0.00242,
JU2250:0.00363)
:0.00246,
JU2570:0.00444)
:0.00324,
JU3140:0.01213)
:0.00126,
JU3795:0.00945)
:0.00357,
(
JU2141:0.00821,
JU1934:0.00931)
:0.00410)
:0.00361,
JU3132:0.01612)
:0.00178)
:0.00299)
:0.00311,
(
(
(
MY2453:0.01898,
(
JU311:0.02531,
JU2592:0.01980)
:0.00250)
:0.00562,
JU1808:0.01779)
:0.00229,
(
(
JU3141:0.00630,
JU1792:0.00689)
:0.00800,
JU2572:0.01135)
:0.00572)
:0.00139)
:0.00133)
:0.00122,
(
(
NIC529:0.01652,
JU2862:0.01723)
:0.00224,
(
NIC528:0.02609,
NIC526:0.02192)
:0.00350)
:0.00073)
:0.00090)
:0.00027);
