# Supplementary material for: Canalisation and plasticity on the developmental manifold of Caenorhabditis elegans
Source: Mol Syst Biol. 2023 Oct 18;19(11):e11835. doi: 10.15252/msb.202311835 (PMC10632735; doi:10.15252/msb.202311835)
Supplement: Supplementary file 4 — Source Data for Figure 1 [file MSB-19-e11835-s006.zip › Figure1/1E/Fig1E.csv]

example1t_elapsed	example1wormlength	example2t_elapsed	example2wormlength	example3t_elapsed	example3wormlength
257.87914652427	173.392862091064	8.44196143945058	155.160933151245	735.851381266117	224.122862091064
275.978481141726	198.339044952393	51.0426324446996	158.478796005249	746.517983607451	239.226679229736
281.944390535355	174.040704574585	68.1097263177236	149.362841720581	757.21778417031	214.090724945068
287.878729772568	176.062841720581	76.6429451107979	149.362841720581	767.984885422389	225.686907806396
299.845443248749	178.732862091064	85.2089277585348	150.926887435913	778.584739557902	233.618338851929
305.97862556378	170.264750289917	136.476181189219	150.279024581909	810.617742594083	236.098567428589
311.845389254888	196.9647706604	153.575935455163	155.619034767151	831.917791601022	243.650496368408
317.845085398356	164.087136383057	170.541886115074	152.949034767151	863.917933177948	253.872404937744
335.978768642743	174.956887435913	187.608964550495	160.042841720581	874.518164002895	253.22454208374
341.945230491956	206.728567428589	196.243243567149	184.799293899536	885.251334667206	248.990496368408
347.944925049941	204.516658859253	230.309027433395	208.560953521729	895.917880570889	237.394293136597
359.911642408371	156.077136383057	238.8089296182	219.430724945068	959.917692041397	260.966222076416
371.845119849841	188.496679229736	247.376018639406	158.936897621155	1066.58451018333	262.072176361084
377.878603982925	179.380704574585	272.909142637253	206.728587799072	1151.85145043929	274.58454208374
383.878854934374	209.666907806396	281.475681785742	210.772862091064	1194.61784652472	260.966222076416
389.911786035697	184.989044952393	290.042831242085	157.372841720581	1237.25153417985	283.890247421265
395.845015776157	180.296907806396	298.643273238341	150.926887435913	1247.8511131525	293.385744552612
401.978752919038	176.252613143921	307.075991332531	154.702841720581	1290.58447134097	290.336201705933
407.875427230199	179.380704574585	315.609209513664	172.9347706604	1301.31797819932	291.062653884888
413.978145786126	225.686907806396	324.210170543194	152.032851905823	1311.98476564487	298.80431350708
419.911377465725	209.208816375732	341.175651752949	196.048587799072	1322.58443327347	298.535993499756
425.911624046167	163.818796005249	349.709430456161	211.878816375732	1333.28457040389	290.067902069092
437.878893403212	197.154521713257	358.309275639057	213.632633514404	1343.88448224465	313.260247421265
455.944999619325	203.868816375732	366.77534062465	241.438587799072	1354.51801309188	310.51169883728
479.845195349058	196.048567428589	375.309735898177	219.620475997925	1365.31806911627	297.619790267944
485.945699270566	186.2847706604	383.842402939002	226.524521713257	1397.2180858175	328.36408493042
491.878374751409	209.398567428589	392.375619832675	252.498130645752	1429.18462151289	332.598130645752
497.978323702017	208.750724945068	409.442713721593	214.280496368408	1781.71790796518	379.741947784424
503.978575817744	219.240953521728	443.575604009628	177.626887435913	1792.45103548368	384.62385635376
521.978772695859	205.432882461548	452.141675782204	156.266887435913	1835.08472508987	388.779312744141
527.878216763337	215.196679229736	460.709869110584	203.410724945068	1867.31789193551	408.575267028809
533.878465147813	206.538816375732	486.275736033916	232.512404937744	1877.98465836048	422.193587036133
539.945183225473	197.344272766113	494.775656342506	231.6747706604	1888.75120121638	414.484581298828
545.845177936554	218.704293136597	503.309429260095	244.298359222412	1910.01793607076	413.535724182129
551.944575448831	191.166658859253	511.842647854487	192.272613143921	1931.35157769124	431.878896331787
557.944825315475	198.528816375732	520.375866707166	263.446450653076	1952.65134946108	437.297444915771
563.845376090209	219.430724945068	528.908633824189	263.636201705933	1984.71820963224	418.070764160156
569.845072730382	203.410724945068	537.442959662278	214.280496368408	1995.65122971535	451.13816986084
575.912341221174	196.964750289917	554.509398849805	272.562404937744	2006.28451192379	440.157216339111
581.845017198722	224.770704574585	563.042674505711	272.29408493042	2027.65146683057	449.920992736816
587.844716600577	237.20454208374	588.642373085022	267.412155990601	2038.2516041398	451.485079193115
593.97845316728	154.702841720581	597.176148013274	261.23454208374	2049.05146023432	447.977444915771
599.912235534191	212.794999237061	614.242131940524	260.39692817688	2059.61800593535	443.285307769775
605.845463804404	191.434999237061	639.842376430829	268.328359222412	2070.35150883992	454.691719207764
611.911627892653	234.3447706604	648.375659974416	256.542384567261	2102.3843399485	470.364850616455
617.845412246386	239.874521713257	656.909433646997	259.402155990601	2134.51812179883	476.810804901123
623.978038942814	205.701202468872	665.442100536823	264.284064559936	2155.95115559101	460.601033477783
629.91182521979	215.84454208374	674.008644588788	271.835973129272	2166.65133398374	474.029582061768
635.945308061441	210.124999237061	682.509196956952	265.658379592896	2177.21788785458	457.819810638428
647.878787326813	197.880953521729	699.576186462243	263.636201705933	2187.91808286905	485.815536346436
653.845253765583	209.208816375732	708.109406546752	247.236679229736	2209.18481874069	499.545038452148
659.977879925569	208.750724945068	725.175942373276	277.444333877563	2241.18494455417	500.762256317139
671.911915449301	207.913131408691	733.709160212676	307.19385635376	2273.58469129403	482.229353485107
677.878375589848	215.00692817688	742.242377785842	292.737902069092	2294.78479617437	493.635764923096
683.945095042388	213.711202468872	750.808911104997	257.916679229736	2369.4844933033	501.756987762451
695.845343299707	216.570953521729	759.309451131026	323.750496368408	2390.88452241818	518.424850616455
701.945292719205	222.290475997925	767.842687483629	315.472176361084	2412.68457450469	533.260307006836
707.845841741562	246.320496368408	776.375908549627	304.713607406616	2423.31802342335	530.400576324463
713.977920373281	235.640475997925	784.908572375774	277.634064559937	2434.08484812578	525.250307006836
725.878720712662	225.418587799072	801.975949939092	348.807902069092	2465.98475137552	545.393170623779
731.911648921172	239.874521713257	827.957624749343	325.235993499756	2487.45109994809	551.38107421875
737.91193048954	220.346907806396	853.423565018177	263.446450653076	2498.04968421857	552.866530609131
743.911595213413	247.158089904785	870.489999711514	349.91385635376	2530.55156858762	586.660347747803
749.845379209518	243.002633514404	879.023322447141	314.745724182129	2541.1847668767	572.204393463135
755.878309134642	239.416430282593	906.269373269876	241.818089904785	2551.85136666298	592.190119171143
767.945276451111	210.504521713257	923.301965606213	329.01192741394	2562.51813183228	593.106302032471
773.944970754782	257.91669960022	931.801869793733	259.402155990601	2573.28439905643	591.810576324463
785.912241526445	259.480745315552	949.002223261197	305.898130645752	2583.9847558856	603.675079193115
791.844917341073	235.908816375732	957.470476293564	352.852176361084	2594.55113399426	608.399890594482
797.878397834301	236.366907806396	965.935398904483	341.524333877563	2615.88477625847	602.032484893799
803.878649926186	256.542384567261	974.468617447217	325.772653884888	2626.5845779856	597.150535583496
809.845110118389	238.500247421265	991.569036845366	318.521719207764	2637.18482624292	605.998210601807
815.911825839678	244.756450653076	1000.13667347431	333.625495605469	2647.88462740183	610.421986999512
821.845056593418	251.392176361084	1008.70209815105	353.231678466797	2658.6514506499	616.599662017822
827.845305927594	245.862404937744	1017.26974183321	337.859582061768	2669.71799630324	604.244393463135
833.878798222542	240.522404937744	1025.66924107869	347.24385635376	2680.38487402201	603.328210601807
839.845251516501	248.074293136597	1034.33627895117	374.401947784424	2691.15134665966	616.867982025146
845.978434403737	244.756450653076	1042.7356779178	340.529541320801	2701.85149825017	657.297484130859
851.845197546482	230.948338851929	1051.3027714928	362.995536346436	2712.41811163823	630.597484130859
863.878376479944	238.310496368408	1059.86878281037	381.685536346436	2723.11795651913	645.432981262207
869.978880548477	222.938338851929	1068.36930759748	334.999831008911	2733.78455681006	628.274393463135
875.878875438372	259.212384567261	1076.93584535122	365.55431350708	2744.51795150836	642.003895568848
881.978271869818	243.840247421265	1085.46906204621	378.367673492432	2755.05156878233	633.424581298828
887.878821766377	244.298359222412	1094.03559566736	390.421988525391	2765.71805665493	641.624393463135
893.845283393065	228.736450653076	1102.4689642628	381.384582824707	2776.41797118584	638.417753448486
899.845536386967	249.828110275269	1111.00218631029	382.032404937744	2787.08473690351	646.506302032471
905.845229617755	253.414293136597	1119.6359079202	392.902176361084	2798.28465331793	656.728210601807
911.845477759838	238.500247421265	1128.06917314927	369.978130645752	2808.98473569552	666.714432678223
923.945124240716	246.968359222412	1136.63571950197	351.209541320801	2819.71796528896	647.265346984863
935.878605683645	283.700516738892	1145.26952774922	370.167902069092	2830.28450849056	657.297524871826
947.979358482361	212.068587799072	1153.668930463	366.581678466797	2840.95138485829	674.770347747803
959.978750872612	261.23454208374	1162.23602031469	409.759810638428	2851.71809531053	664.659662017822
965.845513919989	267.412176361084	1179.5357592384	390.153587036133	2862.38469432592	679.842027740478
971.878442847729	253.682633514404	1188.13727940718	384.355495605469	2873.01789298058	676.524124145508
977.844905869166	272.752176361084	1196.73768326044	416.964809875488	2883.68446733554	683.048708496094
983.978086702029	256.162862091064	1205.13597129981	403.235307769775	2905.05142578681	693.650159912109
989.911319077015	262.608816375732	1213.70251977046	405.447216339111	2915.6180579861	700.096032714844
1001.91126540899	233.997881698608	1222.33576978445	384.623897094727	2926.25153104067	688.578479919434
1008.00179827611	270.998359222412	1230.73572497765	420.629582061768	2937.75128539006	698.564661254883
1013.91176403761	275.042633514404	1239.40220943689	401.939541320801	2948.48467885256	704.251529846191
1019.94524649382	257.838130645752	1247.90211110115	441.910992736816	3001.78441442251	678.009621276855
1025.911155955	266.495993499756	1256.40265027682	368.7936277771	3012.48449507157	700.933748474121
1031.91140774886	282.78431350708	1273.40247198343	345.948130645752	3023.18468634288	701.123438415527
1037.84518790642	290.98408493042	1282.06950883468	440.235764923096	3044.38507223527	692.89107421875
1043.91135174433	270.998338851929	1290.46946572463	362.615993499756	3055.1512635986	686.903211364746
1049.84458241463	263.636201705933	1299.06941625675	442.447714233398	3066.61794165373	661.610078430176
1067.84477564494	298.994064559937	1307.90247197946	444.280079956055	3087.85136176745	666.145118408203
1073.94528364738	300.368359222412	1316.36850892305	414.909998474121	3098.55155295531	689.494581298828
1079.94553038279	306.166450653076	1324.86841080189	392.63385635376	3109.31798652808	665.196302032471
1085.94522571961	302.31192741394	1333.43558418751	449.083399200439	3119.85160375436	699.938935546875
1091.87845667601	316.120039215088	1341.96992623806	455.719124908447	3130.61776047548	663.363936309814
1097.978962032	302.848608169556	1359.00304777225	438.403399200439	3194.61813151042	681.78561630249
1103.87784860134	317.68408493042	1367.66898194154	473.682713470459	3227.41793577671	719.165575561523
1109.97835026979	299.183835983276	1384.70274537007	455.90885559082	3248.65107865731	711.266798400879
1115.97860354185	266.116450653076	1435.93713575602	476.542484893799	3259.39069135984	715.579392700195
1121.94506542683	285.26454208374	1444.70301614205	477.537216339111	3270.05134999355	706.273666992187
1127.84561648369	304.334105300903	1453.23631937106	467.963170623779	3280.71822624604	734.53771270752
1133.87854510546	295.29669960022	1461.7367815733	492.451262054443	3291.3847154816	712.719621276855
1139.8450138092	308.110039215088	1470.2355727156	504.616718444824	3377.58473093907	729.577337036133
1145.91172500054	300.368359222412	1478.73602990707	471.92885559082	3388.11798464457	698.073895568848
1151.87874510686	302.31192741394	1487.30263123512	496.416987762451	3409.58461231788	741.363209838867
1157.9449047327	288.582404937744	1495.93638503154	494.663170623779	3420.15153967142	736.324204101562
1163.977835385	321.270267791748	1512.90231767495	506.82862701416	3430.78471491337	724.158706970215
1169.84570724567	250.286201705933	1529.93609345754	501.48862701416	3441.51822218895	768.252981262207
1181.97858341138	292.816450653076	1538.60257513523	517.966759185791	3452.21802694003	760.400159912109
1187.94505014817	292.279790267944	1555.53575087388	522.312027740478	3462.85131152868	757.003666992188
1193.97852962414	303.038359222412	1564.13620502949	503.51084564209	3474.58443885247	787.021611328125
1199.94499629339	333.625515975952	1572.97430603504	486.116489868164	3485.18496282101	762.723291320801
1205.97847894033	328.17431350708	1573.08035888672	485.926718444824	3517.1845811526	780.418478393555
1211.94493981202	326.341947784424	1581.43534091711	496.14862701416	3527.95136294365	765.851301269531
1217.8454911828	323.940267791748	1590.00242946943	495.199851379395	3549.3180438598	788.317255554199
1223.94433230162	342.820039215088	1598.50233331124	518.346302032471	3570.65140929222	780.117484130859
1229.91134835084	316.578130645752	1607.07008036772	537.304622039795	3591.88455167611	775.883438415527
1235.97806839148	345.948130645752	1615.53557519118	523.954622039795	3613.184879601	795.522295532227
1242.15168063641	287.47647102356	1624.16927387714	552.945079193115	3623.88479304314	807.275657043457
1242.22368667126	281.220267791748	1641.1358125329	550.464850616455	3634.51796873411	791.824889831543
1248.22836906115	240.712155990601	1649.66852703492	548.174393463135	NaN	NaN
1260.09538075924	318.790059585571	1658.26948786179	547.984622039795	NaN	NaN
1266.16154445012	291.900267791748	1666.8027064244	535.930307006836	NaN	NaN
1272.09532717466	326.34192741394	1675.30316243569	516.023170623779	NaN	NaN
1278.16204749346	344.38408493042	1683.83647822936	562.977257080078	NaN	NaN
1284.12850917578	329.470059585571	1692.36969649792	612.902256317139	NaN	NaN
1290.09496943156	378.367673492432	1701.00563805898	570.071033477783	NaN	NaN
1296.19547471603	332.140039215088	1709.66878521442	588.525346984863	NaN	NaN
1302.09546998739	329.849541320801	1718.23537888527	571.556489868164	NaN	NaN
1308.19542209705	368.60385635376	1726.86913751364	573.388937072754	NaN	NaN
1314.1945622921	326.152176361084	1735.40402113597	571.936073455811	NaN	NaN
1320.2286012888	335.189582061768	1743.87061105967	594.670347747803	NaN	NaN
1326.12859818141	349.72408493042	1752.36940060854	618.968667755127	NaN	NaN
1332.09561434984	339.613378829956	1761.00321900845	576.327257080078	NaN	NaN
1338.09530947606	335.457902069092	1769.47036345005	607.215346984863	NaN	NaN
1344.1282399257	344.842176361084	1778.07021501064	617.973895568848	NaN	NaN
1350.09525677363	343.657632751465	1786.60232517322	607.830576324463	NaN	NaN
1356.16197263797	367.229541320801	1795.06895055374	593.485804138184	NaN	NaN
1362.1616694967	341.255993499756	1803.63665090402	626.900119171143	NaN	NaN
1368.22838555177	335.268130645752	1812.20263198217	615.303895568848	NaN	NaN
1374.22863543828	343.278130645752	1820.60203378598	614.466302032471	NaN	NaN
1380.09540082216	327.258130645752	1829.13580842813	602.601799163818	NaN	NaN
1386.22858100732	349.72408493042	1837.73575355609	614.544850616455	NaN	NaN
1392.19504515727	330.196450653076	1846.86975876093	641.735575561523	NaN	NaN
1398.19529645046	386.646034240723	1855.40297773282	653.789849853516	NaN	NaN
1404.16175625324	329.090516738892	1863.80293491681	650.092484893799	NaN	NaN
1410.12821999788	342.172176361084	1872.47005021572	629.759849853516	NaN	NaN
1416.22872391939	326.72147026062	1880.86890865167	610.422027740478	NaN	NaN
1422.09548741579	336.56385635376	1889.43599770466	643.947484130859	NaN	NaN
1428.09518338442	335.726222076416	1897.93645891349	633.725575561523	NaN	NaN
1434.09543440739	337.21169883728	1906.57018221219	672.558439178467	NaN	NaN
1446.09593300422	335.915993499756	1915.03630558252	622.207982025147	NaN	NaN
1452.09507650137	370.547444915771	1923.60284441312	679.383936309814	NaN	NaN
1464.09557682276	357.92385635376	1932.20380453666	640.32862701416	NaN	NaN
1470.16118530432	358.761490631104	1940.70259826581	686.320615539551	NaN	NaN
1476.16143660545	328.553835983276	1949.20255185763	674.960159912109	NaN	NaN
1482.09466688633	340.797881698608	1957.70305565993	694.756032714844	NaN	NaN
1488.0954684178	324.319790267944	1966.20240151087	665.687026977539	NaN	NaN
1494.12895308336	332.218587799072	1975.30309025844	685.103438415527	NaN	NaN
1500.09541674058	330.765744552612	1983.83521476587	682.433438415527	NaN	NaN
1506.12834560076	354.147902069092	1992.33575524886	693.303209838867	NaN	NaN
1512.09536333879	356.170039215088	2001.00223419666	684.835118408203	NaN	NaN
1518.22799063126	352.852176361084	2009.53545611302	701.882524108887	NaN	NaN
1524.0953103741	368.335536346436	2018.06922977765	673.238935546875	NaN	NaN
1530.22904472748	364.749312744141	2026.46926248471	707.536718444824	NaN	NaN
1536.12849109968	302.122155990601	2035.06857860486	700.397026977539	NaN	NaN
1542.22843784889	366.581678466797	2043.56903848251	708.753895568848	NaN	NaN
1548.12788081566	396.867902069092	2052.10336720943	686.556261291504	NaN	NaN
1554.1286843737	393.739810638428	2060.60271433989	721.567255554199	NaN	NaN
1560.16161675453	395.683358459473	2069.13603698015	712.150307006836	NaN	NaN
1566.22833102942	397.247404174805	2077.66925303539	723.779164123535	NaN	NaN
1572.12888031403	411.703358459473	2086.33628482024	761.918249816895	NaN	NaN
1578.19504476786	382.870039215088	2094.73624126514	722.025428466797	NaN	NaN
1584.12882800897	415.099810638428	2103.4027941227	733.811382751465	NaN	NaN
1590.09529412985	401.101947784424	2112.4035629789	703.145575561523	NaN	NaN
1596.19523901145	404.419810638428	2120.90291006962	726.985885620117	NaN	NaN
1602.09523710807	400.565307769775	2129.40281013648	700.855118408203	NaN	NaN
1608.09548796415	428.181449890137	2137.93549769322	697.995346984863	NaN	NaN
1614.09518534342	400.375536346436	2146.4693446517	699.291072692871	NaN	NaN
1620.12866822084	403.883170623779	2155.03587969939	717.221986999512	NaN	NaN
1626.19482826392	393.929582061768	2163.53578350544	724.204581298828	NaN	NaN
1632.09482520421	405.715536346436	2172.10231742462	722.450764160156	NaN	NaN
1638.37866470019	427.455038452148	2180.66894472837	702.039702758789	NaN	NaN
1644.47861665885	382.333358459473	2189.20272341569	740.525657043457	NaN	NaN
1650.34537827969	415.021262054443	2197.66931246519	697.805575561523	NaN	NaN
1656.44532842239	427.265267028809	2206.20252941052	719.165657043457	NaN	NaN
1662.37856003046	439.777673492432	2214.73575238784	691.850386962891	NaN	NaN
1668.41148887873	438.403399200439	2223.40232643684	712.071758422852	NaN	NaN
1674.37850906452	433.521449890137	2240.36992877722	695.246798400879	NaN	NaN
1680.34552067518	426.617444915772	2249.53669164975	730.604661254883	NaN	NaN
1686.34521823327	425.432901306152	2258.07000709375	723.131301269531	NaN	NaN
1692.44516789913	423.600535583496	2266.53548326492	750.668935546875	NaN	NaN
1698.34516696135	441.911033477783	2275.00262728135	730.225118408203	NaN	NaN
1704.37809357246	444.659582061768	2283.53584836324	742.011072692871	NaN	NaN
1710.41213117838	462.623129882812	2292.16905758381	756.925118408203	NaN	NaN
1716.44506326914	450.267902069092	2300.73730744918	746.434889831543	NaN	NaN
1722.44531079531	394.387632751465	2309.13560707967	736.291611328125	NaN	NaN
1728.34530953169	457.283129882812	2317.70269791285	764.555575561523	NaN	NaN
1734.37823633353	442.637404174805	2326.33585801919	754.255118408203	NaN	NaN
1740.41171898047	436.760804901123	2334.76922520399	773.056341247559	NaN	NaN
1746.44520366987	447.709124908447	2351.80179763635	776.374204101562	NaN	NaN
1752.34520131747	420.550992736816	2360.33556894064	785.378935546875	NaN	NaN
1758.63845748901	453.696947021484	2368.93377316395	808.492752685547	NaN	NaN
1764.66197400888	443.933170623779	2386.76986927986	786.563438415527	NaN	NaN
1770.72868586381	455.71908416748	2395.2686600407	805.063666992187	NaN	NaN
1776.59545086622	455.339582061768	2412.4023827672	773.972524108887	NaN	NaN
1782.62837948402	433.711221313477	2420.90228538116	804.415804138184	NaN	NaN
1788.62807640235	454.423358459473	2429.47048896551	812.347255554199	NaN	NaN
1794.59509236813	452.512444152832	2446.60364542802	831.148478393555	NaN	NaN
1800.6280233105	435.654809875488	2455.06969503562	813.296112670898	NaN	NaN
1806.62882689238	475.704809875488	2463.60291283131	875.812066955566	NaN	NaN
1812.62852244377	524.982027740479	2472.20443076293	831.338249816895	NaN	NaN
1818.72847172817	472.766489868164	2480.73709331353	853.993975524902	NaN	NaN
1824.59523713589	480.586759185791	2489.23598339558	864.516878356934	NaN	NaN
1830.69518476725	434.705993499756	2497.80307448705	882.290695495605	NaN	NaN
1836.62841510773	450.726034240723	2506.20247694651	852.80947265625	NaN	NaN
1842.5954308788	454.802901306152	2515.53525981903	845.224889831543	NaN	NaN
1848.66214691003	478.564622039795	2524.16963061492	872.651301269531	NaN	NaN
1854.69507782857	479.290992736816	2532.60179566145	798.539164123535	NaN	NaN
1860.72856276433	472.3083984375	2541.27105189562	851.40260559082	NaN	NaN
1866.59477000237	492.941986999512	2549.77040290038	890.078249816895	NaN	NaN
1872.7285079519	473.872484893799	2558.23537271818	871.656569824219	NaN	NaN
1878.66173582872	493.85816986084	2566.73588190079	901.406194152832	NaN	NaN
1884.84532298247	476.620992736816	2575.37015833457	888.861072692871	NaN	NaN
1890.84557213386	499.466489868164	2583.870061481	903.205804138184	NaN	NaN
1896.84526943763	482.419124908447	2592.40272310972	874.437792663574	NaN	NaN
1902.94522078435	484.362672729492	2600.90216954947	870.282295532226	NaN	NaN
1908.97870625655	457.014850616455	2609.53699587186	867.501072692871	NaN	NaN
1914.87869913578	477.07908416748	2617.96971458197	914.265346984863	NaN	NaN
1920.845162642	473.682672729492	2626.53569502433	913.192066955566	NaN	NaN
1926.84541199207	485.736987762451	2635.13668796221	919.55947265625	NaN	NaN
1932.91157671611	484.742256317139	2652.9028015852	926.921609802246	NaN	NaN
1938.94561149279	464.298439178467	2661.53541179101	925.056569824219	NaN	NaN
1944.84505803982	462.623170623779	2678.6025019606	917.694432678223	NaN	NaN
1950.91177259684	456.098667755127	2687.00245732864	925.514661254883	NaN	NaN
1956.84555458625	479.480764160156	2695.56954503457	973.227792663574	NaN	NaN
1968.84550147851	484.172942047119	2712.60219254096	897.865804138184	NaN	NaN
1974.97813043992	473.335804138184	2729.76915395657	973.574661254883	NaN	NaN
1980.84544827938	488.060119171143	2763.90323191086	936.731382751465	NaN	NaN
1986.84514393012	468.342672729492	2772.36926274697	953.621609802246	NaN	NaN
1992.84539258877	478.944124145508	2781.66873275439	920.933828430176	NaN	NaN
1998.94479006926	479.67061706543	2798.73526674509	938.786112670898	NaN	NaN
2004.97882509629	484.931986999512	2807.26904242039	947.142981262207	NaN	NaN
2011.09539340734	493.020576324463	2815.87000399431	962.973291320801	NaN	NaN
2017.22913558483	502.784352722168	2824.36941007376	952.168868408203	NaN	NaN
2023.19503945112	525.708439178467	2841.40256880124	976.166194152832	NaN	NaN
2029.19529040257	498.740119171143	2849.93579036792	969.831381225586	NaN	NaN
2035.19498598178	508.850804901123	2858.50232175589	920.174661254883	NaN	NaN
2041.19523541133	513.274622039795	2867.06952839692	990.622066955566	NaN	NaN
2047.09467813571	529.294581298828	2875.56940567493	947.064432678223	NaN	NaN
2053.12871704896	513.274581298828	2884.06875567834	975.897792663574	NaN	NaN
2059.12841471831	535.092713470459	2909.66905996799	968.267335510254	NaN	NaN
2065.22780768474	534.824393463135	2918.2689157327	955.879392700195	NaN	NaN
2071.2286111633	534.713170623779	2935.26927749713	956.180386962891	NaN	NaN
2077.22886293332	571.824850616455	2952.33580856721	1022.23673126221	NaN	NaN
2083.22855981191	545.046302032471	2961.00340030988	1004.65260406494	NaN	NaN
2089.09532168706	550.386261291504	2969.46998887459	983.750695495605	NaN	NaN
2095.19527374109	552.598210601807	2978.00267193317	975.06015838623	NaN	NaN
2101.22875626882	526.624581298828	2986.60259757837	983.148706970215	NaN	NaN
2107.09551788966	554.352027740479	2995.03531618118	973.607335510254	NaN	NaN
2113.16223728657	537.841262054443	3012.20336937507	1033.34206695557	NaN	NaN
2119.19516301155	530.099622802734	3020.66948431333	1001.49183837891	NaN	NaN
2125.09571388165	519.262444152832	3029.13553046783	974.222524108887	NaN	NaN
2131.16187828382	527.809124908447	3037.7703600049	1002.86619415283	NaN	NaN
2137.34490847588	565.37885559082	3046.26915893555	1023.42115264893	NaN	NaN
2143.34571256638	583.879124908447	3063.40398511887	1010.57519989014	NaN	NaN
2149.41187427044	586.470576324463	3071.87002704144	1003.24565551758	NaN	NaN
2155.37889229059	572.773707733154	3123.09219887654	959.41970123291	NaN	NaN
2161.41182269653	580.862215576172	3157.23717065652	1011.17710693359	NaN	NaN
2167.37828663985	570.751529846191	3174.20261212587	1083.6139755249	NaN	NaN
2173.34530326128	577.923895568848	3191.40179929336	1007.21138122559	NaN	NaN
2179.34555425247	581.241758422852	3208.33606740236	993.370615539551	NaN	NaN
2185.37848364512	589.709849853516	3268.13711099227	1031.73214691162	NaN	NaN
2191.47843271891	578.192215576172	3276.73639777501	1024.11488983154	NaN	NaN
2197.34519608418	610.232256317139	3285.27071833611	1030.10283416748	NaN	NaN
2203.47838119268	612.143170623779	3293.73576830626	1040.46855834961	NaN	NaN
2209.44539339145	595.854850616455	3319.26933099429	991.963748474121	NaN	NaN
2215.3453921477	568.80794128418	3327.80255828301	1052.60138122559	NaN	NaN
2221.3445333759	599.552215576172	3336.40251312256	1028.38160980225	NaN	NaN
2227.37801774343	620.107255554199	3379.06982993285	1036.92833129883	NaN	NaN
2233.4452884078	599.552256317139	3387.60302225351	1051.49542694092	NaN	NaN
2239.37796432177	592.379849853516	3413.23610501687	1105.16382843018	NaN	NaN
2251.47871762911	611.986073455811	3421.80540872018	1037.5761126709	NaN	NaN
2257.47896971703	592.64816986084	3489.93588292996	1130.9016897583	NaN	NaN
2263.62876726389	611.874850616455	3498.60235372384	1084.21596405029	NaN	NaN
2269.69492945274	600.736759185791	3524.06933216651	1092.68405548096	NaN	NaN
2275.72841171424	604.623936309814	3635.13579792976	1057.67306121826	NaN	NaN
2281.62841156324	582.884352722168	3643.63692789078	1051.41687835693	NaN	NaN
2287.66133956909	600.088896331787	3669.16966306369	1062.74474121094	NaN	NaN
2293.66103318532	619.1583984375	NaN	NaN	NaN	NaN
2299.66183972756	641.814164886475	NaN	NaN	NaN	NaN
2305.62830043634	638.686032714844	NaN	NaN	NaN	NaN
2311.7282501777	636.853666992188	NaN	NaN	NaN	NaN
2317.69527392387	649.745575561523	NaN	NaN	NaN	NaN
2323.59526607593	638.954393463135	NaN	NaN	NaN	NaN
2329.6619833072	633.156302032471	NaN	NaN	NaN	NaN
2335.66167740424	639.981799163818	NaN	NaN	NaN	NaN
2341.62869763374	635.636489868164	NaN	NaN	NaN	NaN
2347.7291967233	660.235804138184	NaN	NaN	NaN	NaN
2353.72833803892	648.718210601807	NaN	NaN	NaN	NaN
2359.72858780225	627.358210601807	NaN	NaN	NaN	NaN
2365.72773317099	652.762444152832	NaN	NaN	NaN	NaN
2371.72798225085	644.372942047119	NaN	NaN	NaN	NaN
2377.62853751977	669.541570587158	NaN	NaN	NaN	NaN
2383.72848115762	664.201570587158	NaN	NaN	NaN	NaN
2389.97853481372	651.577982025146	NaN	NaN	NaN	NaN
2395.97878255049	664.738210601807	NaN	NaN	NaN	NaN
2401.97792654435	680.869433441162	NaN	NaN	NaN	NaN
2407.91171050072	694.756032714844	NaN	NaN	NaN	NaN
2413.91196176608	679.953209838867	NaN	NaN	NaN	NaN
2419.87842363914	652.114622039795	NaN	NaN	NaN	NaN
2425.84544031223	660.471449890137	NaN	NaN	NaN	NaN
2431.94538986286	718.059621276855	NaN	NaN	NaN	NaN
2437.84538464149	685.450307006836	NaN	NaN	NaN	NaN
2443.9121057113	699.559392700195	NaN	NaN	NaN	NaN
2449.97882105509	683.238439178467	NaN	NaN	NaN	NaN
2455.84447669188	656.72816986084	NaN	NaN	NaN	NaN
2461.97821237644	677.283291320801	NaN	NaN	NaN	NaN
2467.87820672592	699.101301269531	NaN	NaN	NaN	NaN
2473.91113806168	667.440884857178	NaN	NaN	NaN	NaN
2479.84548105001	688.611072692871	NaN	NaN	NaN	NaN
2485.91108460029	705.468706970215	NaN	NaN	NaN	NaN
2491.94456743002	703.682215576172	NaN	NaN	NaN	NaN
2503.84538360834	664.849392700195	NaN	NaN	NaN	NaN
2510.35907621781	692.086114196777	NaN	NaN	NaN	NaN
2516.3449168841	686.667484130859	NaN	NaN	NaN	NaN
2522.34461089373	700.586798400879	NaN	NaN	NaN	NaN
2528.37865290642	709.859849853516	NaN	NaN	NaN	NaN
2540.3780447046	688.76816986084	NaN	NaN	NaN	NaN
2546.44531596502	711.881986999512	NaN	NaN	NaN	NaN
2552.34531023502	726.606261291504	NaN	NaN	NaN	NaN
2558.41202636162	702.118251342773	NaN	NaN	NaN	NaN
2564.34470372597	695.861986999512	NaN	NaN	NaN	NaN
2570.34495281776	700.554124145508	NaN	NaN	NaN	NaN
2576.34520457586	729.086571350098	NaN	NaN	NaN	NaN
2582.34545383453	697.236342773438	NaN	NaN	NaN	NaN
2588.34514920314	711.234205627441	NaN	NaN	NaN	NaN
2594.37863419851	670.614850616455	NaN	NaN	NaN	NaN
2600.44534789721	682.590576324463	NaN	NaN	NaN	NaN
2606.37913307746	698.23107421875	NaN	NaN	NaN	NaN
2612.47852840424	701.738708496094	NaN	NaN	NaN	NaN
2618.34529207945	670.614850616455	NaN	NaN	NaN	NaN
2624.37877493699	686.935804138184	NaN	NaN	NaN	NaN
2630.4787246267	703.603666992188	NaN	NaN	NaN	NaN
2636.97858001391	680.869433441162	NaN	NaN	NaN	NaN
2642.84534334739	694.566342773437	NaN	NaN	NaN	NaN
2648.94529428879	673.206302032471	NaN	NaN	NaN	NaN
2660.87877426545	701.692752685547	NaN	NaN	NaN	NaN
2666.84468523661	723.209849853516	NaN	NaN	NaN	NaN
2672.91195297639	685.182068481445	NaN	NaN	NaN	NaN
2678.90887943904	708.943666992187	NaN	NaN	NaN	NaN
2684.84487601916	732.594124145508	NaN	NaN	NaN	NaN
2690.84512582223	740.604124145508	NaN	NaN	NaN	NaN
2696.91184646289	736.448708496094	NaN	NaN	NaN	NaN
2702.84507385095	737.175119934082	NaN	NaN	NaN	NaN
2708.91179339091	735.722297058105	NaN	NaN	NaN	NaN
2714.97795236111	731.566718444824	NaN	NaN	NaN	NaN
2720.9122891585	757.383209838867	NaN	NaN	NaN	NaN
2726.94522034725	759.863438415527	NaN	NaN	NaN	NaN
2732.84577001333	729.734434204101	NaN	NaN	NaN	NaN
2738.94461293221	732.705346984863	NaN	NaN	NaN	NaN
2744.91218344371	765.471758422852	NaN	NaN	NaN	NaN
2750.84541433255	747.161382751465	NaN	NaN	NaN	NaN
2756.87834442854	757.114889831543	NaN	NaN	NaN	NaN
2763.47845292091	741.173438415527	NaN	NaN	NaN	NaN
2769.41168220043	770.654661254883	NaN	NaN	NaN	NaN
2775.44461031755	768.063209838867	NaN	NaN	NaN	NaN
2781.44541635911	779.849164123535	NaN	NaN	NaN	NaN
2787.44510953824	795.411072692871	NaN	NaN	NaN	NaN
2793.37889420986	780.497108459473	NaN	NaN	NaN	NaN
2799.41182602247	721.757026977539	NaN	NaN	NaN	NaN
2805.34505346219	757.841382751465	NaN	NaN	NaN	NaN
2811.34475106398	776.184432678223	NaN	NaN	NaN	NaN
2817.66127002637	769.928249816895	NaN	NaN	NaN	NaN
2823.41218666633	788.127484130859	NaN	NaN	NaN	NaN
2829.37812739213	787.590844116211	NaN	NaN	NaN	NaN
2835.37840316693	805.364661254883	NaN	NaN	NaN	NaN
2841.34545345704	770.464971313477	NaN	NaN	NaN	NaN
2847.41163865725	784.920844116211	NaN	NaN	NaN	NaN
2853.37861517668	790.719017028809	NaN	NaN	NaN	NaN
2859.3449811101	781.223438415527	NaN	NaN	NaN	NaN
2865.37849183083	781.144889831543	NaN	NaN	NaN	NaN
2871.41145478487	831.305575561523	NaN	NaN	NaN	NaN
2877.37849425077	842.633438415527	NaN	NaN	NaN	NaN
2883.34554002682	795.790615539551	NaN	NaN	NaN	NaN
2889.97833893299	805.364661254883	NaN	NaN	NaN	NaN
2895.91215177774	800.325655517578	NaN	NaN	NaN	NaN
2901.84523738225	792.361611328125	NaN	NaN	NaN	NaN
2907.91140767336	796.327255554199	NaN	NaN	NaN	NaN
2913.84521809022	797.433291320801	NaN	NaN	NaN	NaN
2919.91196445227	802.125346984863	NaN	NaN	NaN	NaN
2925.97870239019	790.372066955566	NaN	NaN	NaN	NaN
2931.84494937261	785.994124145508	NaN	NaN	NaN	NaN
2937.94491844972	819.59816986084	NaN	NaN	NaN	NaN
2943.8785674413	826.692068481445	NaN	NaN	NaN	NaN
2949.87770813704	814.591838378906	NaN	NaN	NaN	NaN
2955.94500438372	846.363518371582	NaN	NaN	NaN	NaN
2961.91149746577	828.39992980957	NaN	NaN	NaN	NaN
2973.8450346152	839.45947265625	NaN	NaN	NaN	NaN
2979.97824161847	856.932295532227	NaN	NaN	NaN	NaN
2985.94514008363	857.501609802246	NaN	NaN	NaN	NaN
2991.97805166642	822.948706970215	NaN	NaN	NaN	NaN
3003.84512207905	831.986112670898	NaN	NaN	NaN	NaN
3009.94454964399	840.990844116211	NaN	NaN	NaN	NaN
3016.47819706202	876.302832641602	NaN	NaN	NaN	NaN
3022.44469117721	865.701381225586	NaN	NaN	NaN	NaN
3028.37843242486	877.834204101562	NaN	NaN	NaN	NaN
3034.41126757065	873.443061218262	NaN	NaN	NaN	NaN
3040.44422351917	889.273289794922	NaN	NaN	NaN	NaN
3046.37748482227	832.221839904785	NaN	NaN	NaN	NaN
3052.3777591308	843.170159912109	NaN	NaN	NaN	NaN
3058.37859325409	869.254889831543	NaN	NaN	NaN	NaN
3064.41154758533	886.917565612793	NaN	NaN	NaN	NaN
3070.4782377998	856.932295532227	NaN	NaN	NaN	NaN
3076.34544682503	849.570239868164	NaN	NaN	NaN	NaN
3082.41163398822	894.155198364258	NaN	NaN	NaN	NaN
3088.47782078981	902.734512634277	NaN	NaN	NaN	NaN
3094.37785046895	884.090386962891	NaN	NaN	NaN	NaN
3100.4783827583	927.994971313477	NaN	NaN	NaN	NaN
3112.47832560142	930.04970123291	NaN	NaN	NaN	NaN
3124.44218982061	909.763062744141	NaN	NaN	NaN	NaN
3130.41144732634	888.514204101562	NaN	NaN	NaN	NaN
3136.34526087046	944.204661254883	NaN	NaN	NaN	NaN
3161.09507633448	891.230078430176	NaN	NaN	NaN	NaN
3173.09501618544	908.68970123291	NaN	NaN	NaN	NaN
3179.1949919939	934.5521484375	NaN	NaN	NaN	NaN
3191.1285263141	875.131611328125	NaN	NaN	NaN	NaN
3197.09501335621	895.261152648926	NaN	NaN	NaN	NaN
3203.12784845432	898.356569824219	NaN	NaN	NaN	NaN
3215.16156903108	921.961152648926	NaN	NaN	NaN	NaN
3221.2277580897	861.578558349609	NaN	NaN	NaN	NaN
3233.12806080977	901.942752685547	NaN	NaN	NaN	NaN
3245.1949682792	933.066569824219	NaN	NaN	NaN	NaN
3257.16110592286	905.561609802246	NaN	NaN	NaN	NaN
3263.97003208399	923.413975524902	NaN	NaN	NaN	NaN
3269.87836724917	888.291839904785	NaN	NaN	NaN	NaN
3293.87764682372	891.105655517578	NaN	NaN	NaN	NaN
3299.84522687991	929.40191986084	NaN	NaN	NaN	NaN
3311.84522204399	892.47992980957	NaN	NaN	NaN	NaN
3335.94476205905	945.2321484375	NaN	NaN	NaN	NaN
3341.94501393239	911.438249816895	NaN	NaN	NaN	NaN
3347.94473537207	901.406112670898	NaN	NaN	NaN	NaN
3371.87828756173	922.196798400879	NaN	NaN	NaN	NaN
3377.84513756037	942.751838378906	NaN	NaN	NaN	NaN
3383.87863893509	925.815655517578	NaN	NaN	NaN	NaN
3390.69421345393	889.050925598145	NaN	NaN	NaN	NaN
3396.62857925892	931.960615539551	NaN	NaN	NaN	NaN
3402.62996130784	992.676878356934	NaN	NaN	NaN	NaN
3414.69531964064	923.68237701416	NaN	NaN	NaN	NaN
3420.72770527999	941.456194152832	NaN	NaN	NaN	NaN
3426.72836666902	943.02015838623	NaN	NaN	NaN	NaN
3432.69485973914	935.500924072266	NaN	NaN	NaN	NaN
3438.69457562765	1004.92092407227	NaN	NaN	NaN	NaN
3444.72863960663	955.643746948242	NaN	NaN	NaN	NaN
3450.6281111598	943.668021240234	NaN	NaN	NaN	NaN
3456.66162163019	962.547874145508	NaN	NaN	NaN	NaN
3468.72845513026	982.04283416748	NaN	NaN	NaN	NaN
3486.62847924232	945.389164123535	NaN	NaN	NaN	NaN
3510.7285451293	952.783975524902	NaN	NaN	NaN	NaN
3559.345376122	963.195655517578	NaN	NaN	NaN	NaN
3565.44534262419	996.341609802246	NaN	NaN	NaN	NaN
3571.4112783591	1026.16970123291	NaN	NaN	NaN	NaN
3583.34425930977	988.600011291504	NaN	NaN	NaN	NaN
3601.44516386588	931.044514160156	NaN	NaN	NaN	NaN
3607.37786131303	946.148249816894	NaN	NaN	NaN	NaN
3613.37868949572	973.797106933594	NaN	NaN	NaN	NaN
3619.34518142541	1005.11069549561	NaN	NaN	NaN	NaN
3625.34545205037	974.713371276855	NaN	NaN	NaN	NaN
3631.4781008323	970.400695495605	NaN	NaN	NaN	NaN
3637.4783148845	993.972604064941	NaN	NaN	NaN	NaN
3650.19435516198	960.257335510254	NaN	NaN	NaN	NaN
3674.23034875393	1010.98733551025	NaN	NaN	NaN	NaN
3680.22840905587	998.553518371582	NaN	NaN	NaN	NaN
3722.1947113355	1015.75802124023	NaN	NaN	NaN	NaN
