# Supplementary material for: Canalisation and plasticity on the developmental manifold of Caenorhabditis elegans
Source: Mol Syst Biol. 2023 Oct 18;19(11):e11835. doi: 10.15252/msb.202311835 (PMC10632735; doi:10.15252/msb.202311835)
Supplement: Supplementary file 4 — Source Data for Figure 1 [file MSB-19-e11835-s006.zip › Figure1/1D/Fig1D.csv]

t_elapsed	wormlength
257.87914652427	173.392862091064
275.978481141726	198.339044952393
281.944390535355	174.040704574585
287.878729772568	176.062841720581
299.845443248749	178.732862091064
305.97862556378	170.264750289917
311.845389254888	196.9647706604
317.845085398356	164.087136383057
335.978768642743	174.956887435913
341.945230491956	206.728567428589
347.944925049941	204.516658859253
359.911642408371	156.077136383057
371.845119849841	188.496679229736
377.878603982925	179.380704574585
383.878854934374	209.666907806396
389.911786035697	184.989044952393
395.845015776157	180.296907806396
401.978752919038	176.252613143921
407.875427230199	179.380704574585
413.978145786126	225.686907806396
419.911377465725	209.208816375732
425.911624046167	163.818796005249
437.878893403212	197.154521713257
455.944999619325	203.868816375732
479.845195349058	196.048567428589
485.945699270566	186.2847706604
491.878374751409	209.398567428589
497.978323702017	208.750724945068
503.978575817744	219.240953521728
521.978772695859	205.432882461548
527.878216763337	215.196679229736
533.878465147813	206.538816375732
539.945183225473	197.344272766113
545.845177936554	218.704293136597
551.944575448831	191.166658859253
557.944825315475	198.528816375732
563.845376090209	219.430724945068
569.845072730382	203.410724945068
575.912341221174	196.964750289917
581.845017198722	224.770704574585
587.844716600577	237.20454208374
593.97845316728	154.702841720581
599.912235534191	212.794999237061
605.845463804404	191.434999237061
611.911627892653	234.3447706604
617.845412246386	239.874521713257
623.978038942814	205.701202468872
629.91182521979	215.84454208374
635.945308061441	210.124999237061
647.878787326813	197.880953521729
653.845253765583	209.208816375732
659.977879925569	208.750724945068
671.911915449301	207.913131408691
677.878375589848	215.00692817688
683.945095042388	213.711202468872
695.845343299707	216.570953521729
701.945292719205	222.290475997925
707.845841741562	246.320496368408
713.977920373281	235.640475997925
725.878720712662	225.418587799072
731.911648921172	239.874521713257
737.91193048954	220.346907806396
743.911595213413	247.158089904785
749.845379209518	243.002633514404
755.878309134642	239.416430282593
767.945276451111	210.504521713257
773.944970754782	257.91669960022
785.912241526445	259.480745315552
791.844917341073	235.908816375732
797.878397834301	236.366907806396
803.878649926186	256.542384567261
809.845110118389	238.500247421265
815.911825839678	244.756450653076
821.845056593418	251.392176361084
827.845305927594	245.862404937744
833.878798222542	240.522404937744
839.845251516501	248.074293136597
845.978434403737	244.756450653076
851.845197546482	230.948338851929
863.878376479944	238.310496368408
869.978880548477	222.938338851929
875.878875438372	259.212384567261
881.978271869818	243.840247421265
887.878821766377	244.298359222412
893.845283393065	228.736450653076
899.845536386967	249.828110275269
905.845229617755	253.414293136597
911.845477759838	238.500247421265
923.945124240716	246.968359222412
935.878605683645	283.700516738892
947.979358482361	212.068587799072
959.978750872612	261.23454208374
965.845513919989	267.412176361084
971.878442847729	253.682633514404
977.844905869166	272.752176361084
983.978086702029	256.162862091064
989.911319077015	262.608816375732
1001.91126540899	233.997881698608
1008.00179827611	270.998359222412
1013.91176403761	275.042633514404
1019.94524649382	257.838130645752
1025.911155955	266.495993499756
1031.91140774886	282.78431350708
1037.84518790642	290.98408493042
1043.91135174433	270.998338851929
1049.84458241463	263.636201705933
1067.84477564494	298.994064559937
1073.94528364738	300.368359222412
1079.94553038279	306.166450653076
1085.94522571961	302.31192741394
1091.87845667601	316.120039215088
1097.978962032	302.848608169556
1103.87784860134	317.68408493042
1109.97835026979	299.183835983276
1115.97860354185	266.116450653076
1121.94506542683	285.26454208374
1127.84561648369	304.334105300903
1133.87854510546	295.29669960022
1139.8450138092	308.110039215088
1145.91172500054	300.368359222412
1151.87874510686	302.31192741394
1157.9449047327	288.582404937744
1163.977835385	321.270267791748
1169.84570724567	250.286201705933
1181.97858341138	292.816450653076
1187.94505014817	292.279790267944
1193.97852962414	303.038359222412
1199.94499629339	333.625515975952
1205.97847894033	328.17431350708
1211.94493981202	326.341947784424
1217.8454911828	323.940267791748
1223.94433230162	342.820039215088
1229.91134835084	316.578130645752
1235.97806839148	345.948130645752
1242.15168063641	287.47647102356
1242.22368667126	281.220267791748
1248.22836906115	240.712155990601
1260.09538075924	318.790059585571
1266.16154445012	291.900267791748
1272.09532717466	326.34192741394
1278.16204749346	344.38408493042
1284.12850917578	329.470059585571
1290.09496943156	378.367673492432
1296.19547471603	332.140039215088
1302.09546998739	329.849541320801
1308.19542209705	368.60385635376
1314.1945622921	326.152176361084
1320.2286012888	335.189582061768
1326.12859818141	349.72408493042
1332.09561434984	339.613378829956
1338.09530947606	335.457902069092
1344.1282399257	344.842176361084
1350.09525677363	343.657632751465
1356.16197263797	367.229541320801
1362.1616694967	341.255993499756
1368.22838555177	335.268130645752
1374.22863543828	343.278130645752
1380.09540082216	327.258130645752
1386.22858100732	349.72408493042
1392.19504515727	330.196450653076
1398.19529645046	386.646034240723
1404.16175625324	329.090516738892
1410.12821999788	342.172176361084
1416.22872391939	326.72147026062
1422.09548741579	336.56385635376
1428.09518338442	335.726222076416
1434.09543440739	337.21169883728
1446.09593300422	335.915993499756
1452.09507650137	370.547444915771
1464.09557682276	357.92385635376
1470.16118530432	358.761490631104
1476.16143660545	328.553835983276
1482.09466688633	340.797881698608
1488.0954684178	324.319790267944
1494.12895308336	332.218587799072
1500.09541674058	330.765744552612
1506.12834560076	354.147902069092
1512.09536333879	356.170039215088
1518.22799063126	352.852176361084
1524.0953103741	368.335536346436
1530.22904472748	364.749312744141
1536.12849109968	302.122155990601
1542.22843784889	366.581678466797
1548.12788081566	396.867902069092
1554.1286843737	393.739810638428
1560.16161675453	395.683358459473
1566.22833102942	397.247404174805
1572.12888031403	411.703358459473
1578.19504476786	382.870039215088
1584.12882800897	415.099810638428
1590.09529412985	401.101947784424
1596.19523901145	404.419810638428
1602.09523710807	400.565307769775
1608.09548796415	428.181449890137
1614.09518534342	400.375536346436
1620.12866822084	403.883170623779
1626.19482826392	393.929582061768
1632.09482520421	405.715536346436
1638.37866470019	427.455038452148
1644.47861665885	382.333358459473
1650.34537827969	415.021262054443
1656.44532842239	427.265267028809
1662.37856003046	439.777673492432
1668.41148887873	438.403399200439
1674.37850906452	433.521449890137
1680.34552067518	426.617444915772
1686.34521823327	425.432901306152
1692.44516789913	423.600535583496
1698.34516696135	441.911033477783
1704.37809357246	444.659582061768
1710.41213117838	462.623129882812
1716.44506326914	450.267902069092
1722.44531079531	394.387632751465
1728.34530953169	457.283129882812
1734.37823633353	442.637404174805
1740.41171898047	436.760804901123
1746.44520366987	447.709124908447
1752.34520131747	420.550992736816
1758.63845748901	453.696947021484
1764.66197400888	443.933170623779
1770.72868586381	455.71908416748
1776.59545086622	455.339582061768
1782.62837948402	433.711221313477
1788.62807640235	454.423358459473
1794.59509236813	452.512444152832
1800.6280233105	435.654809875488
1806.62882689238	475.704809875488
1812.62852244377	524.982027740479
1818.72847172817	472.766489868164
1824.59523713589	480.586759185791
1830.69518476725	434.705993499756
1836.62841510773	450.726034240723
1842.5954308788	454.802901306152
1848.66214691003	478.564622039795
1854.69507782857	479.290992736816
1860.72856276433	472.3083984375
1866.59477000237	492.941986999512
1872.7285079519	473.872484893799
1878.66173582872	493.85816986084
1884.84532298247	476.620992736816
1890.84557213386	499.466489868164
1896.84526943763	482.419124908447
1902.94522078435	484.362672729492
1908.97870625655	457.014850616455
1914.87869913578	477.07908416748
1920.845162642	473.682672729492
1926.84541199207	485.736987762451
1932.91157671611	484.742256317139
1938.94561149279	464.298439178467
1944.84505803982	462.623170623779
1950.91177259684	456.098667755127
1956.84555458625	479.480764160156
1968.84550147851	484.172942047119
1974.97813043992	473.335804138184
1980.84544827938	488.060119171143
1986.84514393012	468.342672729492
1992.84539258877	478.944124145508
1998.94479006926	479.67061706543
2004.97882509629	484.931986999512
2011.09539340734	493.020576324463
2017.22913558483	502.784352722168
2023.19503945112	525.708439178467
2029.19529040257	498.740119171143
2035.19498598178	508.850804901123
2041.19523541133	513.274622039795
2047.09467813571	529.294581298828
2053.12871704896	513.274581298828
2059.12841471831	535.092713470459
2065.22780768474	534.824393463135
2071.2286111633	534.713170623779
2077.22886293332	571.824850616455
2083.22855981191	545.046302032471
2089.09532168706	550.386261291504
2095.19527374109	552.598210601807
2101.22875626882	526.624581298828
2107.09551788966	554.352027740479
2113.16223728657	537.841262054443
2119.19516301155	530.099622802734
2125.09571388165	519.262444152832
2131.16187828382	527.809124908447
2137.34490847588	565.37885559082
2143.34571256638	583.879124908447
2149.41187427044	586.470576324463
2155.37889229059	572.773707733154
2161.41182269653	580.862215576172
2167.37828663985	570.751529846191
2173.34530326128	577.923895568848
2179.34555425247	581.241758422852
2185.37848364512	589.709849853516
2191.47843271891	578.192215576172
2197.34519608418	610.232256317139
2203.47838119268	612.143170623779
2209.44539339145	595.854850616455
2215.3453921477	568.80794128418
2221.3445333759	599.552215576172
2227.37801774343	620.107255554199
2233.4452884078	599.552256317139
2239.37796432177	592.379849853516
2251.47871762911	611.986073455811
2257.47896971703	592.64816986084
2263.62876726389	611.874850616455
2269.69492945274	600.736759185791
2275.72841171424	604.623936309814
2281.62841156324	582.884352722168
2287.66133956909	600.088896331787
2293.66103318532	619.1583984375
2299.66183972756	641.814164886475
2305.62830043634	638.686032714844
2311.7282501777	636.853666992188
2317.69527392387	649.745575561523
2323.59526607593	638.954393463135
2329.6619833072	633.156302032471
2335.66167740424	639.981799163818
2341.62869763374	635.636489868164
2347.7291967233	660.235804138184
2353.72833803892	648.718210601807
2359.72858780225	627.358210601807
2365.72773317099	652.762444152832
2371.72798225085	644.372942047119
2377.62853751977	669.541570587158
2383.72848115762	664.201570587158
2389.97853481372	651.577982025146
2395.97878255049	664.738210601807
2401.97792654435	680.869433441162
2407.91171050072	694.756032714844
2413.91196176608	679.953209838867
2419.87842363914	652.114622039795
2425.84544031223	660.471449890137
2431.94538986286	718.059621276855
2437.84538464149	685.450307006836
2443.9121057113	699.559392700195
2449.97882105509	683.238439178467
2455.84447669188	656.72816986084
2461.97821237644	677.283291320801
2467.87820672592	699.101301269531
2473.91113806168	667.440884857178
2479.84548105001	688.611072692871
2485.91108460029	705.468706970215
2491.94456743002	703.682215576172
2503.84538360834	664.849392700195
2510.35907621781	692.086114196777
2516.3449168841	686.667484130859
2522.34461089373	700.586798400879
2528.37865290642	709.859849853516
2540.3780447046	688.76816986084
2546.44531596502	711.881986999512
2552.34531023502	726.606261291504
2558.41202636162	702.118251342773
2564.34470372597	695.861986999512
2570.34495281776	700.554124145508
2576.34520457586	729.086571350098
2582.34545383453	697.236342773438
2588.34514920314	711.234205627441
2594.37863419851	670.614850616455
2600.44534789721	682.590576324463
2606.37913307746	698.23107421875
2612.47852840424	701.738708496094
2618.34529207945	670.614850616455
2624.37877493699	686.935804138184
2630.4787246267	703.603666992188
2636.97858001391	680.869433441162
2642.84534334739	694.566342773437
2648.94529428879	673.206302032471
2660.87877426545	701.692752685547
2666.84468523661	723.209849853516
2672.91195297639	685.182068481445
2678.90887943904	708.943666992187
2684.84487601916	732.594124145508
2690.84512582223	740.604124145508
2696.91184646289	736.448708496094
2702.84507385095	737.175119934082
2708.91179339091	735.722297058105
2714.97795236111	731.566718444824
2720.9122891585	757.383209838867
2726.94522034725	759.863438415527
2732.84577001333	729.734434204101
2738.94461293221	732.705346984863
2744.91218344371	765.471758422852
2750.84541433255	747.161382751465
2756.87834442854	757.114889831543
2763.47845292091	741.173438415527
2769.41168220043	770.654661254883
2775.44461031755	768.063209838867
2781.44541635911	779.849164123535
2787.44510953824	795.411072692871
2793.37889420986	780.497108459473
2799.41182602247	721.757026977539
2805.34505346219	757.841382751465
2811.34475106398	776.184432678223
2817.66127002637	769.928249816895
2823.41218666633	788.127484130859
2829.37812739213	787.590844116211
2835.37840316693	805.364661254883
2841.34545345704	770.464971313477
2847.41163865725	784.920844116211
2853.37861517668	790.719017028809
2859.3449811101	781.223438415527
2865.37849183083	781.144889831543
2871.41145478487	831.305575561523
2877.37849425077	842.633438415527
2883.34554002682	795.790615539551
2889.97833893299	805.364661254883
2895.91215177774	800.325655517578
2901.84523738225	792.361611328125
2907.91140767336	796.327255554199
2913.84521809022	797.433291320801
2919.91196445227	802.125346984863
2925.97870239019	790.372066955566
2931.84494937261	785.994124145508
2937.94491844972	819.59816986084
2943.8785674413	826.692068481445
2949.87770813704	814.591838378906
2955.94500438372	846.363518371582
2961.91149746577	828.39992980957
2973.8450346152	839.45947265625
2979.97824161847	856.932295532227
2985.94514008363	857.501609802246
2991.97805166642	822.948706970215
3003.84512207905	831.986112670898
3009.94454964399	840.990844116211
3016.47819706202	876.302832641602
3022.44469117721	865.701381225586
3028.37843242486	877.834204101562
3034.41126757065	873.443061218262
3040.44422351917	889.273289794922
3046.37748482227	832.221839904785
3052.3777591308	843.170159912109
3058.37859325409	869.254889831543
3064.41154758533	886.917565612793
3070.4782377998	856.932295532227
3076.34544682503	849.570239868164
3082.41163398822	894.155198364258
3088.47782078981	902.734512634277
3094.37785046895	884.090386962891
3100.4783827583	927.994971313477
3112.47832560142	930.04970123291
3124.44218982061	909.763062744141
3130.41144732634	888.514204101562
3136.34526087046	944.204661254883
3161.09507633448	891.230078430176
3173.09501618544	908.68970123291
3179.1949919939	934.5521484375
3191.1285263141	875.131611328125
3197.09501335621	895.261152648926
3203.12784845432	898.356569824219
3215.16156903108	921.961152648926
3221.2277580897	861.578558349609
3233.12806080977	901.942752685547
3245.1949682792	933.066569824219
3257.16110592286	905.561609802246
3263.97003208399	923.413975524902
3269.87836724917	888.291839904785
3293.87764682372	891.105655517578
3299.84522687991	929.40191986084
3311.84522204399	892.47992980957
3335.94476205905	945.2321484375
3341.94501393239	911.438249816895
3347.94473537207	901.406112670898
3371.87828756173	922.196798400879
3377.84513756037	942.751838378906
3383.87863893509	925.815655517578
3390.69421345393	889.050925598145
3396.62857925892	931.960615539551
3402.62996130784	992.676878356934
3414.69531964064	923.68237701416
3420.72770527999	941.456194152832
3426.72836666902	943.02015838623
3432.69485973914	935.500924072266
3438.69457562765	1004.92092407227
3444.72863960663	955.643746948242
3450.6281111598	943.668021240234
3456.66162163019	962.547874145508
3468.72845513026	982.04283416748
3486.62847924232	945.389164123535
3510.7285451293	952.783975524902
3559.345376122	963.195655517578
3565.44534262419	996.341609802246
3571.4112783591	1026.16970123291
3583.34425930977	988.600011291504
3601.44516386588	931.044514160156
3607.37786131303	946.148249816894
3613.37868949572	973.797106933594
3619.34518142541	1005.11069549561
3625.34545205037	974.713371276855
3631.4781008323	970.400695495605
3637.4783148845	993.972604064941
3650.19435516198	960.257335510254
3674.23034875393	1010.98733551025
3680.22840905587	998.553518371582
3722.1947113355	1015.75802124023
