# Supplementary material for: Canalisation and plasticity on the developmental manifold of Caenorhabditis elegans
Source: Mol Syst Biol. 2023 Oct 18;19(11):e11835. doi: 10.15252/msb.202311835 (PMC10632735; doi:10.15252/msb.202311835)
Supplement: Supplementary file 5 — Source Data for Figure 2 [file MSB-19-e11835-s005.zip]

Archive with 34 entries (30 files):
- Figure2/
- __MACOSX/._Figure2
- Figure2/.DS_Store
- __MACOSX/Figure2/._.DS_Store
- Figure2/.MATLABDriveTag
- __MACOSX/Figure2/._.MATLABDriveTag
- Figure2/2A/
- __MACOSX/Figure2/._2A
- Figure2/2C/
- __MACOSX/Figure2/._2C
- Figure2/2B/
- __MACOSX/Figure2/._2B
- Figure2/2A/.MATLABDriveTag
- __MACOSX/Figure2/2A/._.MATLABDriveTag
- Figure2/2A/Fig2A_dev.csv
- __MACOSX/Figure2/2A/._Fig2A_dev.csv
- Figure2/2A/Fig2A_script.m
- __MACOSX/Figure2/2A/._Fig2A_script.m
- Figure2/2A/Fig2A_length.csv
- __MACOSX/Figure2/2A/._Fig2A_length.csv
- Figure2/2C/Fig2C_script.m
- __MACOSX/Figure2/2C/._Fig2C_script.m
- Figure2/2C/Fig2C.csv
- __MACOSX/Figure2/2C/._Fig2C.csv
- Figure2/2C/.MATLABDriveTag
- __MACOSX/Figure2/2C/._.MATLABDriveTag
- Figure2/2B/Fig2B_script.m
- __MACOSX/Figure2/2B/._Fig2B_script.m
- Figure2/2B/Fig2B_dev.csv
- __MACOSX/Figure2/2B/._Fig2B_dev.csv
- Figure2/2B/.MATLABDriveTag
- __MACOSX/Figure2/2B/._.MATLABDriveTag
- Figure2/2B/Fig2B_length.csv
- __MACOSX/Figure2/2B/._Fig2B_length.csv
