# Supplementary material for: Canalisation and plasticity on the developmental manifold of Caenorhabditis elegans
Source: Mol Syst Biol. 2023 Oct 18;19(11):e11835. doi: 10.15252/msb.202311835 (PMC10632735; doi:10.15252/msb.202311835)
Supplement: Supplementary file 5 — Source Data for Figure 2 [file MSB-19-e11835-s005.zip › Figure2/2A/Fig2A_dev.csv]

example1t_laid	example1l_laid	example2t_laid	example2l_laid	example3t_laid	example3l_laid	example4t_laid	example4l_laid
2871.34555404584	783.816805634061	2695.56954503457	902.232032274729	3517.1845811526	772.8085898175	2657.84964370728	811.257620495955
