# Supplementary material for: Canalisation and plasticity on the developmental manifold of Caenorhabditis elegans
Source: Mol Syst Biol. 2023 Oct 18;19(11):e11835. doi: 10.15252/msb.202311835 (PMC10632735; doi:10.15252/msb.202311835)
Supplement: Supplementary file 5 — Source Data for Figure 2 [file MSB-19-e11835-s005.zip › Figure2/2A/Fig2A_length.csv]

example1t_elapsed	example1wormlength	example2t_elapsed	example2wormlength	example3t_elapsed	example3wormlength	example4t_elapsed	example4wormlength
5.94563569625219	151.384989051819	8.44196143945058	155.160933151245	735.851381266117	224.122862091064	21.2172028144201	166.030704574585
11.8456332683563	184.262613143921	51.0426324446996	158.478796005249	746.517983607451	239.226679229736	85.316693576177	160.042841720581
47.9119371891022	172.934750289917	68.1097263177236	149.362841720581	757.21778417031	214.090724945068	95.9171135425568	167.404999237061
53.8789575894674	171.370704574585	76.6429451107979	149.362841720581	767.984885422389	225.686907806396	191.91633657217	182.966907806396
59.9789041320483	178.2747706604	85.2089277585348	150.926887435913	778.584739557902	233.618338851929	213.289682757854	194.48454208374
71.845370999972	160.500943336487	136.476181189219	150.279024581909	810.617742594083	236.098567428589	277.184003690879	205.622633514404
83.9117777903875	156.724989051819	153.575935455163	155.619034767151	831.917791601022	243.650496368408	298.623147805532	192.540953521729
89.9784932255745	159.126648674011	170.541886115074	152.949034767151	863.917933177948	253.872404937744	341.183004303773	223.206658859253
113.878688172499	167.863100852966	187.608964550495	160.042841720581	874.518164002895	253.22454208374	351.983137309551	214.738587799072
125.845404052734	150.089273529053	196.243243567149	184.799293899536	885.251334667206	248.990496368408	373.28291383187	137.197375144958
131.878329225381	194.752862091064	230.309027433395	208.560953521729	895.917880570889	237.394293136597	394.590461667379	213.442862091064
155.878778787454	151.843080482483	238.8089296182	219.430724945068	959.917692041397	260.966222076416	447.850216837724	224.770724945068
173.91220874389	184.452364196777	247.376018639406	158.936897621155	1066.58451018333	262.072176361084	458.616381676992	204.516658859253
179.978922398885	182.508796005249	272.909142637253	206.728587799072	1151.85145043929	274.58454208374	501.316433461507	211.420724945068
221.878758589427	199.903090667725	281.475681785742	210.772862091064	1194.61784652472	260.966222076416	511.850869810581	175.873090667725
227.845224475861	196.9647706604	290.042831242085	157.372841720581	1237.25153417985	283.890247421265	533.250034995874	234.53454208374
359.912211128076	184.072862091064	298.643273238341	150.926887435913	1247.8511131525	293.385744552612	543.983166754246	203.600496368408
365.945144454638	163.629044952393	307.075991332531	154.702841720581	1290.58447134097	290.336201705933	639.916405069828	218.134999237061
371.912155397733	195.400704574585	315.609209513664	172.9347706604	1301.31797819932	291.062653884888	650.583286126455	196.696409912109
383.945336846511	167.136658859253	324.210170543194	152.032851905823	1311.98476564487	298.80431350708	853.249603152275	290.146450653076
413.84522840182	194.2947706604	341.175651752949	196.048587799072	1322.58443327347	298.535993499756	863.850035174688	282.78431350708
419.878710865974	202.494521713257	349.709430456161	211.878816375732	1333.28457040389	290.067902069092	885.316386600335	263.636222076416
443.978857791424	206.080724945068	358.309275639057	213.632633514404	1343.88448224465	313.260247421265	895.984098466237	261.692633514404
449.878854592641	194.752862091064	366.77534062465	241.438587799072	1354.51801309188	310.51169883728	906.51704625686	273.668338851929
455.978804095586	209.130247421265	375.309735898177	219.620475997925	1365.31806911627	297.619790267944	938.649998311202	321.460039215088
467.945516542594	227.440724945068	383.842402939002	226.524521713257	1397.2180858175	328.36408493042	959.983085445563	296.592384567261
929.84568798542	295.865993499756	392.375619832675	252.498130645752	1429.18462151289	332.598130645752	970.617091866334	329.090496368408
941.87886771361	299.720496368408	409.442713721593	214.280496368408	1781.71790796518	379.741947784424	1098.51745227973	349.72408493042
947.979371229807	284.080039215088	443.575604009628	177.626887435913	1792.45103548368	384.62385635376	1269.31708848874	339.770496368408
953.845028611024	207.83454208374	452.141675782204	156.266887435913	1835.08472508987	388.779312744141	1279.85036041339	372.000267791748
965.945778842767	264.362633514404	460.709869110584	203.410724945068	1867.31789193551	408.575267028809	1290.61713955402	349.455724182129
971.978709745407	213.632613143921	486.275736033916	232.512404937744	1877.98465836048	422.193587036133	1301.21708141963	379.741907043457
977.978959302107	291.900247421265	494.775656342506	231.6747706604	1888.75120121638	414.484581298828	1311.95050728718	347.24385635376
983.97865664959	300.100039215088	503.309429260095	244.298359222412	1910.01793607076	413.535724182129	1322.62348997196	371.731947784424
995.845117461681	318.142176361084	511.842647854487	192.272613143921	1931.35157769124	431.878896331787	1333.28304095666	363.4536277771
1031.84550622702	335.915993499756	520.375866707166	263.446450653076	1952.65134946108	437.297444915771	1343.91715713342	346.975495605469
1055.97833420436	292.090018844604	528.908633824189	263.636201705933	1984.71820963224	418.070764160156	1354.51729578972	371.005577087402
1067.97828182379	322.83431350708	537.442959662278	214.280496368408	1995.65122971535	451.13816986084	1365.21720685959	362.426262817383
1073.94529432456	325.883835983276	554.509398849805	272.562404937744	2006.28451192379	440.157216339111	1375.85010524988	348.428359222412
1079.9787770311	285.454293136597	563.042674505711	272.29408493042	2027.65146683057	449.920992736816	1386.65024298429	387.215307769775
1133.84532878002	342.283358459473	588.642373085022	267.412155990601	2038.2516041398	451.485079193115	1397.21706631581	408.385536346436
1157.8452233235	357.275993499756	597.176148013274	261.23454208374	2049.05146023432	447.977444915771	1407.9502947847	388.96908416748
1674.41175597509	458.847175598145	614.242131940524	260.39692817688	2059.61800593535	443.285307769775	1418.55043363571	404.072901306152
1680.34553830624	466.399124908447	639.842376430829	268.328359222412	2070.35150883992	454.691719207764	1429.21730881929	401.939582061768
2089.16235569715	567.512215576172	648.375659974416	256.542384567261	2102.3843399485	470.364850616455	1439.95043272972	422.193668518066
2095.22907476425	564.194393463135	656.909433646997	259.402155990601	2134.51812179883	476.810804901123	1450.58371493816	407.279582061768
2173.37855137587	567.669353485107	665.442100536823	264.284064559936	2155.95115559101	460.601033477783	1461.21689031919	405.525724182129
2203.47894612551	604.702444152832	674.008644588788	271.835973129272	2166.65133398374	474.029582061768	1471.95706050793	413.077632751465
2287.59488638242	665.765575561523	682.509196956952	265.658379592896	2177.21788785458	457.819810638428	1482.61635184685	426.34908416748
2335.59577981631	649.902713470459	699.576186462243	263.636201705933	2187.91808286905	485.815536346436	1493.21629965703	395.4936277771
2341.6957296292	661.531570587158	708.109406546752	247.236679229736	2209.18481874069	499.545038452148	1514.54994438489	390.991262054443
2347.59572283824	658.861570587158	725.175942373276	277.444333877563	2241.18494455417	500.762256317139	1525.21707216899	414.641719207764
2353.72891054153	640.629662017822	733.709160212676	307.19385635376	2273.58469129403	482.229353485107	1535.88220333656	432.795038452148
2377.94426208735	676.367026977539	742.242377785842	292.737902069092	2294.78479617437	493.635764923096	1557.21695731878	426.617485656738
2378.04728526274	660.347026977539	750.808911104997	257.916679229736	2369.4844933033	501.756987762451	1567.89049413999	464.645307769775
2383.87804676692	655.543707733154	759.309451131026	323.750496368408	2390.88452241818	518.424850616455	1642.55070603689	438.135038452148
2389.9447630326	666.191033477783	767.842687483629	315.472176361084	2412.68457450469	533.260307006836	1653.28337834676	458.847216339111
2401.87824063698	708.832444152832	776.375908549627	304.713607406616	2423.31802342335	530.400576324463	1663.9829099377	447.251033477783
2413.87874201934	674.659124908447	784.908572375774	277.634064559937	2434.08484812578	525.250307006836	1674.51680290302	445.340078430176
2528.44569091797	724.806569824219	801.975949939092	348.807902069092	2465.98475137552	545.393170623779	1685.18384846449	455.339622802734
2546.34562882582	723.700615539551	827.957624749343	325.235993499756	2487.45109994809	551.38107421875	1695.88320524693	451.37385635376
2552.34532779853	725.074889831543	853.423565018177	263.446450653076	2498.04968421857	552.866530609131	1706.65049841404	506.907216339111
2558.3455780983	714.473438415527	870.489999711514	349.91385635376	2530.55156858762	586.660347747803	1717.18325744867	471.091262054443
2570.34496830304	720.919392700195	879.023322447141	314.745724182129	2541.1847668767	572.204393463135	1727.95002673467	510.872942047119
2588.34571844737	787.13283416748	906.269373269876	241.818089904785	2551.85136666298	592.190119171143	1738.51662729184	502.05794128418
2594.4789011399	698.263666992187	923.301965606213	329.01192741394	2562.51813183228	593.106302032471	1749.31508117517	504.996261291504
2600.34566532771	716.685346984863	931.801869793733	259.402155990601	2573.28439905643	591.810576324463	1759.88303065697	494.774352722168
2606.34536274274	714.741839904785	949.002223261197	305.898130645752	2583.9847558856	603.675079193115	1770.58322051366	516.212901306152
2612.34561166763	714.473438415527	957.470476293564	352.852176361084	2594.55113399426	608.399890594482	1781.28303039869	507.934581298828
2624.37823548714	701.123438415527	965.935398904483	341.524333877563	2615.88477625847	602.032484893799	1791.94990305503	528.188667755127
2630.84596436421	690.443438415527	974.468617447217	325.772653884888	2626.5845779856	597.150535583496	1802.58308274349	532.501262054443
2636.87834175428	717.9483984375	991.569036845366	318.521719207764	2637.18482624292	605.998210601807	1813.31658612887	529.484393463135
2642.94229222933	715.579392700195	1000.13667347431	333.625495605469	2647.88462740183	610.421986999512	1823.95060014327	526.055307769775
2648.84560792844	678.277982025146	1008.70209815105	353.231678466797	2658.6514506499	616.599662017822	1834.55001029968	542.834393463135
2654.91177169482	692.733895568848	1017.26974183321	337.859582061768	2669.71799630324	604.244393463135	1845.31645716031	540.131719207764
2660.97904433012	693.002215576172	1025.66924107869	347.24385635376	2680.38487402201	603.328210601807	1855.98305160602	545.582942047119
2672.97898869117	664.738210601807	1034.33627895117	374.401947784424	2691.15134665966	616.867982025146	1866.54821520646	542.644622039795
2678.84519902865	690.364889831543	1042.7356779178	340.529541320801	2701.85149825017	657.297484130859	1877.31642411947	545.046302032471
2720.97877397537	692.923666992187	1051.3027714928	362.995536346436	2712.41811163823	630.597484130859	1887.98319820166	559.960347747803
2726.8787668546	697.268935546875	1059.86878281037	381.685536346436	2723.11795651913	645.432981262207	1898.6506272316	514.380535583496
2732.84523288806	721.187712707519	1068.36930759748	334.999831008911	2733.78455681006	628.274393463135	1909.31629418135	567.322484893799
2847.47867126067	772.028935546875	1076.93584535122	365.55431350708	2744.51795150836	642.003895568848	1919.9495771567	579.67771270752
2853.44510455926	767.984661254883	1085.46906204621	378.367673492432	2755.05156878233	633.424581298828	1930.88402816455	580.404164886475
2859.37878119151	789.913975524902	1094.03559566736	390.421988525391	2765.71805665493	641.624393463135	1941.51643585364	607.104164886475
2865.34527188937	779.960386962891	1102.4689642628	381.384582824707	2776.41797118584	638.417753448486	1962.88395642042	582.236489868164
2871.34555404584	788.317255554199	1111.00218631029	382.032404937744	2787.08473690351	646.506302032471	1973.45004851023	608.936530609131
2901.91173102061	791.746341247559	1119.6359079202	392.902176361084	2798.28465331793	656.728210601807	1984.14986383915	601.384581298828
2907.87818859021	782.329392700195	1128.06917314927	369.978130645752	2808.98473569552	666.714432678223	1994.81701342265	609.126302032471
2913.84523376624	825.317712707519	1136.63571950197	351.209541320801	2819.71796528896	647.265346984863	2005.54958899021	629.190576324463
2919.87874312798	828.746798400879	1145.26952774922	370.167902069092	2830.28450849056	657.297524871826	2016.18314536413	640.976530609131
2925.91225307385	814.480615539551	1153.668930463	366.581678466797	2840.95138485829	674.770347747803	2026.88295853138	667.329621276856
2937.87847096523	797.354661254883	1162.23602031469	409.759810638428	2851.71809531053	664.659662017822	2037.48319670359	629.380347747803
2955.87855505546	811.620844116211	1179.5357592384	390.153587036133	2862.38469432592	679.842027740478	2048.11637906631	615.114124145508
2967.91123664379	786.484889831543	1188.13727940718	384.355495605469	2873.01789298058	676.524124145508	2058.84960432847	653.868439178467
2991.87892357508	815.017337036133	1196.73768326044	416.964809875488	2883.68446733554	683.048708496094	2069.7498619477	620.990804901123
3010.41147034963	789.043666992187	1205.13597129981	403.235307769775	2905.05142578681	693.650159912109	2080.3831398805	651.388210601807
3016.44498213132	826.456341247559	1213.70251977046	405.447216339111	2915.6180579861	700.096032714844	2091.11654682159	620.833666992187
3028.34520935615	810.593438415527	1222.33576978445	384.623897094727	2926.25153104067	688.578479919434	2101.81645605961	654.437753448486
3034.37860481342	858.273977050781	1230.73572497765	420.629582061768	2937.75128539006	698.564661254883	2112.383839492	652.795118408203
3058.34537323713	827.640925598144	1239.40220943689	401.939541320801	2948.48467885256	704.251529846191	2123.0501546224	612.823666992187
3064.47913423777	861.055118408203	1247.90211110115	441.910992736816	3001.78441442251	678.009621276855	2133.78387013276	695.246798400879
3088.34546437263	846.710386962891	1256.40265027682	368.7936277771	3012.48449507157	700.933748474121	2144.41656151215	690.901529846191
3094.41165285508	831.416879882813	1273.40247198343	345.948130645752	3023.18468634288	701.123438415527	2155.11643583775	663.363936309814
3100.37869658868	802.616112670898	1282.06950883468	440.235764923096	3044.38507223527	692.89107421875	2165.84987798532	679.11561630249
3106.34518694878	826.803209838867	1290.46946572463	362.615993499756	3055.1512635986	686.903211364746	2176.38347718318	676.25584487915
3112.34483398596	857.279164123535	1299.06941625675	442.447714233398	3066.61794165373	661.610078430176	2198.08320026398	725.644204101563
3118.34555370013	877.533209838867	1307.90247197946	444.280079956055	3087.85136176745	666.145118408203	2240.64998766581	654.627484130859
3124.44497359991	824.054661254883	1316.36850892305	414.909998474121	3098.55155295531	689.494581298828	2251.31730693579	678.690199127197
3131.0954962333	816.044742736816	1324.86841080189	392.63385635376	3109.31798652808	665.196302032471	2262.11634031932	705.200386962891
3143.16140497526	887.028706970215	1333.43558418751	449.083399200439	3119.85160375436	699.938935546875	2272.68287920952	725.676878356934
3149.19546978871	828.58970123291	1341.96992623806	455.719124908447	3130.61776047548	663.363936309814	2294.11647074223	674.724473419189
3155.12872467041	823.217108459473	1359.00304777225	438.403399200439	3194.61813151042	681.78561630249	2304.68396070004	676.177296295166
3167.12854067485	864.183209838867	1367.66898194154	473.682713470459	3227.41793577671	719.165575561523	2315.31629845301	681.896798400879
3173.0955840826	902.512066955566	1384.70274537007	455.90885559082	3248.65107865731	711.266798400879	2326.08340391318	653.220576324463
3185.16149143775	946.527792663574	1435.93713575602	476.542484893799	3259.39069135984	715.579392700195	2336.98315764268	700.586879882812
3191.19556227128	963.195655517578	1444.70301614205	477.537216339111	3270.05134999355	706.273666992187	2347.58306775093	718.628935546875
3197.22851316929	852.318706970215	1453.23631937106	467.963170623779	3280.71822624604	734.53771270752	2358.28379892906	699.827712707519
3209.16186231375	934.709164123535	1461.7367815733	492.451262054443	3291.3847154816	712.719621276855	2369.04969724814	727.175575561523
3215.22860553265	854.563289794922	1470.2355727156	504.616718444824	3377.58473093907	729.577337036133	2379.64994701544	714.394889831543
3221.22832531929	887.598021240234	1478.73602990707	471.92885559082	3388.11798464457	698.073895568848	2390.25063573917	687.963209838867
3227.12835338513	880.203291320801	1487.30263123512	496.416987762451	3409.58461231788	741.363209838867	2401.01690855424	733.922524108887
3239.1953690966	824.623975524902	1495.93638503154	494.663170623779	3420.15153967142	736.324204101562	2411.64980198145	693.303209838867
3245.09526815017	899.495198364258	1512.90231767495	506.82862701416	3430.78471491337	724.158706970215	2422.38303458293	738.156569824219
3251.22786130905	903.696569824219	1529.93609345754	501.48862701416	3441.51822218895	768.252981262207	2454.31709292332	737.397484130859
3257.84571252664	856.317106933594	1538.60257513523	517.966759185791	3452.21802694003	760.400159912109	2465.21661947171	743.575118408203
3263.84487752517	880.962295532227	1555.53575087388	522.312027740478	3462.85131152868	757.003666992188	2475.85007235607	739.766489868164
3269.8451500694	921.928478393555	1564.13620502949	503.51084564209	3474.58443885247	787.021611328125	2486.51639558474	750.132295532227
3275.91244319677	853.581758422852	1572.97430603504	486.116489868164	3485.18496282101	762.723291320801	2497.31642305056	729.956798400879
3287.94567803144	902.433518371582	1573.08035888672	485.926718444824	3517.1845811526	780.418478393555	2507.88307961623	743.686341247559
3293.94524569511	858.385199890137	1581.43534091711	496.14862701416	3527.95136294365	765.851301269531	2518.58317643801	770.811839904785
3299.87902702491	921.882604064941	1590.00242946943	495.199851379395	3549.3180438598	788.317255554199	2529.24976286093	792.472752685547
3317.87819368839	890.994514160156	1598.50233331124	518.346302032471	3570.65140929222	780.117484130859	2539.88298377991	795.600844116211
3323.84523746173	916.555804138184	1607.07008036772	537.304622039795	3591.88455167611	775.883438415527	2550.61644603014	797.734204101562
3347.84560732842	911.438249816895	1615.53557519118	523.954622039795	3613.184879601	795.522295532227	2561.18334760269	805.554432678223
3353.84532869657	932.798249816895	1624.16927387714	552.945079193115	3623.88479304314	807.275657043457	2571.98313038747	785.725804138184
3359.97853471041	852.508478393555	1641.1358125329	550.464850616455	3634.51796873411	791.824889831543	2582.58310120503	806.817484130859
3365.87911345164	963.464057006836	1649.66852703492	548.174393463135	NaN	NaN	2593.24986756245	821.764204101562
3371.87883628607	938.674889831543	1658.26948786179	547.984622039795	NaN	NaN	2604.41674831708	815.475346984863
3377.91162919998	999.548249816895	1666.8027064244	535.930307006836	NaN	NaN	2615.1498691678	811.319931335449
3384.72884620428	903.618021240234	1675.30316243569	516.023170623779	NaN	NaN	2625.71652358373	882.258102722168
3390.62942395608	887.218559875488	1683.83647822936	562.977257080078	NaN	NaN	2636.48351699909	839.237026977539
3396.6618260026	861.545884094238	1692.36969649792	612.902256317139	NaN	NaN	2647.08320718209	837.404661254883
3408.66237861315	887.251152648926	1701.00563805898	570.071033477783	NaN	NaN	2657.84964370728	827.594969787598
3414.72800883452	899.46260559082	1709.66878521442	588.525346984863	NaN	NaN	2668.3832602342	852.397337036133
3420.72883105278	975.282604064941	1718.23537888527	571.556489868164	NaN	NaN	2679.14997418324	811.810615539551
3432.59517304897	918.231072692871	1726.86913751364	573.388937072754	NaN	NaN	2711.18298050563	879.666651306152
3444.62840327024	901.026651306152	1735.40402113597	571.936073455811	NaN	NaN	2721.84979153077	832.601382751465
3450.59544868072	860.407337036133	1743.87061105967	594.670347747803	NaN	NaN	2732.94972039859	821.84283416748
3456.62895817359	850.754661254883	1752.36940060854	618.968667755127	NaN	NaN	2743.58328311841	839.727792663574
3462.62865134478	854.753061218262	1761.00321900845	576.327257080078	NaN	NaN	2754.38331321081	864.104661254883
3480.72846936385	879.50947265625	1769.47036345005	607.215346984863	NaN	NaN	2764.94996857246	848.653975524902
3492.72902025382	827.529702758789	1778.07021501064	617.973895568848	NaN	NaN	2775.64977335533	860.02771270752
3498.66227802038	882.258021240234	1786.60232517322	607.830576324463	NaN	NaN	2786.24974117279	863.456798400879
3504.66252545516	897.81992980957	1795.06895055374	593.485804138184	NaN	NaN	2796.91650912364	880.235884094238
3517.44554541111	942.215198364258	1803.63665090402	626.900119171143	NaN	NaN	2807.64974096616	874.516341247559
3529.47877847354	927.000239868164	1812.20263198217	615.303895568848	NaN	NaN	2839.5832464695	862.998706970215
3541.47877373695	872.494285583496	1820.60203378598	614.466302032471	NaN	NaN	2850.2831608057	841.93970123291
3547.3455670476	913.381838378906	1829.13580842813	602.601799163818	NaN	NaN	2872.2500712196	889.397794189453
3553.44491780599	924.33015838623	1837.73575355609	614.544850616455	NaN	NaN	2882.84997517665	925.972752685547
3565.47914474408	882.905884094238	1846.86975876093	641.735575561523	NaN	NaN	2893.44990003506	884.437337036133
3577.41156961521	899.115736999512	1855.40297773282	653.789849853516	NaN	NaN	2904.18337893883	899.730844116211
3589.47858364979	880.471611328125	1863.80293491681	650.092484893799	NaN	NaN	2914.88321583668	854.799017028809
3619.3784257253	913.192066955566	1872.47005021572	629.759849853516	NaN	NaN	2936.11663709482	946.44924407959
3625.47894979715	917.26901550293	1880.86890865167	610.422027740478	NaN	NaN	2946.84986748298	893.742981262207
3644.12879054944	912.164661254883	1889.43599770466	643.947484130859	NaN	NaN	2957.549675107	897.820011291504
3650.16169038614	974.176649780273	1897.93645891349	633.725575561523	NaN	NaN	2968.18379089832	904.913746948242
3680.12983800173	958.045426940918	1906.57018221219	672.558439178467	NaN	NaN	2978.85000504653	961.821381225586
3692.22879976432	897.361838378906	1915.03630558252	622.207982025147	NaN	NaN	2989.45052746534	888.245884094238
3698.2307346185	943.77924407959	1923.60284441312	679.383936309814	NaN	NaN	3000.74973065853	898.546341247559
3704.12909954786	901.517335510254	1932.20380453666	640.32862701416	NaN	NaN	3011.38329114517	915.102981262207
3710.12882146438	914.756112670898	1940.70259826581	686.320615539551	NaN	NaN	3022.01646658182	898.278102722168
NaN	NaN	1949.20255185763	674.960159912109	NaN	NaN	3032.68306535482	917.805736999512
NaN	NaN	1957.70305565993	694.756032714844	NaN	NaN	3043.31652147373	898.19947265625
NaN	NaN	1966.20240151087	665.687026977539	NaN	NaN	3054.11638067166	882.146798400879
NaN	NaN	1975.30309025844	685.103438415527	NaN	NaN	3075.38395249446	893.775655517578
NaN	NaN	1983.83521476587	682.433438415527	NaN	NaN	3096.74980309804	888.357106933594
NaN	NaN	1992.33575524886	693.303209838867	NaN	NaN	3117.98322373231	938.328102722168
NaN	NaN	2001.00223419666	684.835118408203	NaN	NaN	3128.78391620715	999.201381225586
NaN	NaN	2009.53545611302	701.882524108887	NaN	NaN	3140.14974889358	987.493975524902
NaN	NaN	2018.06922977765	673.238935546875	NaN	NaN	3161.54947843154	976.00901550293
NaN	NaN	2026.46926248471	707.536718444824	NaN	NaN	3172.18331853549	1056.10901550293
NaN	NaN	2035.06857860486	700.397026977539	NaN	NaN	3182.81705353657	994.398021240234
NaN	NaN	2043.56903848251	708.753895568848	NaN	NaN	3193.45061761141	906.39924407959
NaN	NaN	2052.10336720943	686.556261291504	NaN	NaN	3225.55044564406	917.916878356934
NaN	NaN	2060.60271433989	721.567255554199	NaN	NaN	3257.54985920986	949.276341247559
NaN	NaN	2069.13603698015	712.150307006836	NaN	NaN	3269.05044882695	937.032295532226
NaN	NaN	2077.66925303539	723.779164123535	NaN	NaN	3279.71639098724	961.173518371582
NaN	NaN	2086.33628482024	761.918249816895	NaN	NaN	3290.34995453358	977.998478393555
NaN	NaN	2094.73624126514	722.025428466797	NaN	NaN	3301.05032199224	976.054971313477
NaN	NaN	2103.4027941227	733.811382751465	NaN	NaN	3322.24987989267	920.207416992188
NaN	NaN	2112.4035629789	703.145575561523	NaN	NaN	3332.95062747399	931.613746948242
NaN	NaN	2120.90291006962	726.985885620117	NaN	NaN	3343.64988609155	1048.74687835693
NaN	NaN	2129.40281013648	700.855118408203	NaN	NaN	3375.64958447615	956.828249816895
NaN	NaN	2137.93549769322	697.995346984863	NaN	NaN	3451.18333062728	1008.66420410156
NaN	NaN	2146.4693446517	699.291072692871	NaN	NaN	3483.05049525499	994.777564086914
NaN	NaN	2155.03587969939	717.221986999512	NaN	NaN	3515.08295168479	920.933746948242
NaN	NaN	2163.53578350544	724.204581298828	NaN	NaN	3601.21656426191	1045.42901550293
NaN	NaN	2172.10231742462	722.450764160156	NaN	NaN	3633.2165349404	965.819781188965
NaN	NaN	2180.66894472837	702.039702758789	NaN	NaN	3687.44983702898	962.816112670898
NaN	NaN	2189.20272341569	740.525657043457	NaN	NaN	3740.65046323935	1008.31733551025
NaN	NaN	2197.66931246519	697.805575561523	NaN	NaN	3890.11644301414	959.230011291504
NaN	NaN	2206.20252941052	719.165657043457	NaN	NaN	3943.44977988005	934.015426940918
NaN	NaN	2214.73575238784	691.850386962891	NaN	NaN	3985.98297556241	971.964741210938
NaN	NaN	2223.40232643684	712.071758422852	NaN	NaN	4071.31700218519	1010.11702697754
NaN	NaN	2240.36992877722	695.246798400879	NaN	NaN	4263.46346019904	991.728021240234
NaN	NaN	2249.53669164975	730.604661254883	NaN	NaN	4327.38388438622	992.676878356934
NaN	NaN	2258.07000709375	723.131301269531	NaN	NaN	NaN	NaN
NaN	NaN	2266.53548326492	750.668935546875	NaN	NaN	NaN	NaN
NaN	NaN	2275.00262728135	730.225118408203	NaN	NaN	NaN	NaN
NaN	NaN	2283.53584836324	742.011072692871	NaN	NaN	NaN	NaN
NaN	NaN	2292.16905758381	756.925118408203	NaN	NaN	NaN	NaN
NaN	NaN	2300.73730744918	746.434889831543	NaN	NaN	NaN	NaN
NaN	NaN	2309.13560707967	736.291611328125	NaN	NaN	NaN	NaN
NaN	NaN	2317.70269791285	764.555575561523	NaN	NaN	NaN	NaN
NaN	NaN	2326.33585801919	754.255118408203	NaN	NaN	NaN	NaN
NaN	NaN	2334.76922520399	773.056341247559	NaN	NaN	NaN	NaN
NaN	NaN	2351.80179763635	776.374204101562	NaN	NaN	NaN	NaN
NaN	NaN	2360.33556894064	785.378935546875	NaN	NaN	NaN	NaN
NaN	NaN	2368.93377316395	808.492752685547	NaN	NaN	NaN	NaN
NaN	NaN	2386.76986927986	786.563438415527	NaN	NaN	NaN	NaN
NaN	NaN	2395.2686600407	805.063666992187	NaN	NaN	NaN	NaN
NaN	NaN	2412.4023827672	773.972524108887	NaN	NaN	NaN	NaN
NaN	NaN	2420.90228538116	804.415804138184	NaN	NaN	NaN	NaN
NaN	NaN	2429.47048896551	812.347255554199	NaN	NaN	NaN	NaN
NaN	NaN	2446.60364542802	831.148478393555	NaN	NaN	NaN	NaN
NaN	NaN	2455.06969503562	813.296112670898	NaN	NaN	NaN	NaN
NaN	NaN	2463.60291283131	875.812066955566	NaN	NaN	NaN	NaN
NaN	NaN	2472.20443076293	831.338249816895	NaN	NaN	NaN	NaN
NaN	NaN	2480.73709331353	853.993975524902	NaN	NaN	NaN	NaN
NaN	NaN	2489.23598339558	864.516878356934	NaN	NaN	NaN	NaN
NaN	NaN	2497.80307448705	882.290695495605	NaN	NaN	NaN	NaN
NaN	NaN	2506.20247694651	852.80947265625	NaN	NaN	NaN	NaN
NaN	NaN	2515.53525981903	845.224889831543	NaN	NaN	NaN	NaN
NaN	NaN	2524.16963061492	872.651301269531	NaN	NaN	NaN	NaN
NaN	NaN	2532.60179566145	798.539164123535	NaN	NaN	NaN	NaN
NaN	NaN	2541.27105189562	851.40260559082	NaN	NaN	NaN	NaN
NaN	NaN	2549.77040290038	890.078249816895	NaN	NaN	NaN	NaN
NaN	NaN	2558.23537271818	871.656569824219	NaN	NaN	NaN	NaN
NaN	NaN	2566.73588190079	901.406194152832	NaN	NaN	NaN	NaN
NaN	NaN	2575.37015833457	888.861072692871	NaN	NaN	NaN	NaN
NaN	NaN	2583.870061481	903.205804138184	NaN	NaN	NaN	NaN
NaN	NaN	2592.40272310972	874.437792663574	NaN	NaN	NaN	NaN
NaN	NaN	2600.90216954947	870.282295532226	NaN	NaN	NaN	NaN
NaN	NaN	2609.53699587186	867.501072692871	NaN	NaN	NaN	NaN
NaN	NaN	2617.96971458197	914.265346984863	NaN	NaN	NaN	NaN
NaN	NaN	2626.53569502433	913.192066955566	NaN	NaN	NaN	NaN
NaN	NaN	2635.13668796221	919.55947265625	NaN	NaN	NaN	NaN
NaN	NaN	2652.9028015852	926.921609802246	NaN	NaN	NaN	NaN
NaN	NaN	2661.53541179101	925.056569824219	NaN	NaN	NaN	NaN
NaN	NaN	2678.6025019606	917.694432678223	NaN	NaN	NaN	NaN
NaN	NaN	2687.00245732864	925.514661254883	NaN	NaN	NaN	NaN
NaN	NaN	2695.56954503457	973.227792663574	NaN	NaN	NaN	NaN
NaN	NaN	2712.60219254096	897.865804138184	NaN	NaN	NaN	NaN
NaN	NaN	2729.76915395657	973.574661254883	NaN	NaN	NaN	NaN
NaN	NaN	2763.90323191086	936.731382751465	NaN	NaN	NaN	NaN
NaN	NaN	2772.36926274697	953.621609802246	NaN	NaN	NaN	NaN
NaN	NaN	2781.66873275439	920.933828430176	NaN	NaN	NaN	NaN
NaN	NaN	2798.73526674509	938.786112670898	NaN	NaN	NaN	NaN
NaN	NaN	2807.26904242039	947.142981262207	NaN	NaN	NaN	NaN
NaN	NaN	2815.87000399431	962.973291320801	NaN	NaN	NaN	NaN
NaN	NaN	2824.36941007376	952.168868408203	NaN	NaN	NaN	NaN
NaN	NaN	2841.40256880124	976.166194152832	NaN	NaN	NaN	NaN
NaN	NaN	2849.93579036792	969.831381225586	NaN	NaN	NaN	NaN
NaN	NaN	2858.50232175589	920.174661254883	NaN	NaN	NaN	NaN
NaN	NaN	2867.06952839692	990.622066955566	NaN	NaN	NaN	NaN
NaN	NaN	2875.56940567493	947.064432678223	NaN	NaN	NaN	NaN
NaN	NaN	2884.06875567834	975.897792663574	NaN	NaN	NaN	NaN
NaN	NaN	2909.66905996799	968.267335510254	NaN	NaN	NaN	NaN
NaN	NaN	2918.2689157327	955.879392700195	NaN	NaN	NaN	NaN
NaN	NaN	2935.26927749713	956.180386962891	NaN	NaN	NaN	NaN
NaN	NaN	2952.33580856721	1022.23673126221	NaN	NaN	NaN	NaN
NaN	NaN	2961.00340030988	1004.65260406494	NaN	NaN	NaN	NaN
NaN	NaN	2969.46998887459	983.750695495605	NaN	NaN	NaN	NaN
NaN	NaN	2978.00267193317	975.06015838623	NaN	NaN	NaN	NaN
NaN	NaN	2986.60259757837	983.148706970215	NaN	NaN	NaN	NaN
NaN	NaN	2995.03531618118	973.607335510254	NaN	NaN	NaN	NaN
NaN	NaN	3012.20336937507	1033.34206695557	NaN	NaN	NaN	NaN
NaN	NaN	3020.66948431333	1001.49183837891	NaN	NaN	NaN	NaN
NaN	NaN	3029.13553046783	974.222524108887	NaN	NaN	NaN	NaN
NaN	NaN	3037.7703600049	1002.86619415283	NaN	NaN	NaN	NaN
NaN	NaN	3046.26915893555	1023.42115264893	NaN	NaN	NaN	NaN
NaN	NaN	3063.40398511887	1010.57519989014	NaN	NaN	NaN	NaN
NaN	NaN	3071.87002704144	1003.24565551758	NaN	NaN	NaN	NaN
NaN	NaN	3123.09219887654	959.41970123291	NaN	NaN	NaN	NaN
NaN	NaN	3157.23717065652	1011.17710693359	NaN	NaN	NaN	NaN
NaN	NaN	3174.20261212587	1083.6139755249	NaN	NaN	NaN	NaN
NaN	NaN	3191.40179929336	1007.21138122559	NaN	NaN	NaN	NaN
NaN	NaN	3208.33606740236	993.370615539551	NaN	NaN	NaN	NaN
NaN	NaN	3268.13711099227	1031.73214691162	NaN	NaN	NaN	NaN
NaN	NaN	3276.73639777501	1024.11488983154	NaN	NaN	NaN	NaN
NaN	NaN	3285.27071833611	1030.10283416748	NaN	NaN	NaN	NaN
NaN	NaN	3293.73576830626	1040.46855834961	NaN	NaN	NaN	NaN
NaN	NaN	3319.26933099429	991.963748474121	NaN	NaN	NaN	NaN
NaN	NaN	3327.80255828301	1052.60138122559	NaN	NaN	NaN	NaN
NaN	NaN	3336.40251312256	1028.38160980225	NaN	NaN	NaN	NaN
NaN	NaN	3379.06982993285	1036.92833129883	NaN	NaN	NaN	NaN
NaN	NaN	3387.60302225351	1051.49542694092	NaN	NaN	NaN	NaN
NaN	NaN	3413.23610501687	1105.16382843018	NaN	NaN	NaN	NaN
NaN	NaN	3421.80540872018	1037.5761126709	NaN	NaN	NaN	NaN
NaN	NaN	3489.93588292996	1130.9016897583	NaN	NaN	NaN	NaN
NaN	NaN	3498.60235372384	1084.21596405029	NaN	NaN	NaN	NaN
NaN	NaN	3524.06933216651	1092.68405548096	NaN	NaN	NaN	NaN
NaN	NaN	3635.13579792976	1057.67306121826	NaN	NaN	NaN	NaN
NaN	NaN	3643.63692789078	1051.41687835693	NaN	NaN	NaN	NaN
NaN	NaN	3669.16966306369	1062.74474121094	NaN	NaN	NaN	NaN
