# Supplementary material for: Canalisation and plasticity on the developmental manifold of Caenorhabditis elegans
Source: Mol Syst Biol. 2023 Oct 18;19(11):e11835. doi: 10.15252/msb.202311835 (PMC10632735; doi:10.15252/msb.202311835)
Supplement: Supplementary file 5 — Source Data for Figure 2 [file MSB-19-e11835-s005.zip › Figure2/2C/Fig2C.csv]

t	x_raw_mean	x_raw_std	x_norm_mean	x_norm_std
0.01	0.195691566062029	0.0257181160761866	0.196786002262623	0.0327931960251572
0.0363265306122449	0.207295677503797	0.0260436263203606	0.208029067411498	0.0353824211878724
0.0626530612244898	0.215384337794031	0.0264438914845916	0.215905853714586	0.0341992686705302
0.0889795918367347	0.225058529585594	0.0272147237373876	0.225747720061949	0.0329764347175763
0.11530612244898	0.235086626283727	0.0286584924140604	0.236265180228269	0.0325482673211263
0.141632653061224	0.244404603635456	0.0288740035493351	0.245330105320644	0.0339700483112992
0.167959183673469	0.253826558453889	0.0309760895735534	0.254630436879496	0.0348871138830497
0.194285714285714	0.26580122994236	0.032974566884323	0.265919259154612	0.0359061537094189
0.220612244897959	0.276304580857327	0.0324927914033443	0.276895727881098	0.0393646734357535
0.246938775510204	0.285175295882562	0.0359819348752934	0.285703709225029	0.0418113493360401
0.273265306122449	0.299171010544227	0.0410563243306095	0.296178225774607	0.0453572911814548
0.299591836734694	0.320793290214578	0.0466315285752081	0.322043117424062	0.0495203697295608
0.325918367346939	0.343868152299111	0.0462845752987514	0.341906386996941	0.0531213937241231
0.352244897959184	0.36204589947683	0.0476557412187435	0.3615298374837	0.0532334447181894
0.378571428571429	0.382335110668412	0.0490803847781546	0.382837795351287	0.0541177229019738
0.404897959183673	0.400906818044924	0.0504676699477357	0.402351794423165	0.0551376309293321
0.431224489795918	0.423975508149268	0.0546523676776684	0.418677288352197	0.0572844683865085
0.457551020408163	0.44819375264098	0.0568319145000602	0.44271645690507	0.0620949565887484
0.483877551020408	0.47523366755909	0.0615716954743018	0.46865759730083	0.0622419784593348
0.510204081632653	0.500911991914274	0.0643303965827506	0.495513816449124	0.0658162067934008
0.536530612244898	0.529532933417218	0.0660473281067335	0.524668590339362	0.0627963776725106
0.562857142857143	0.556819829162892	0.0677365521999752	0.548393150943627	0.0612034494305519
0.589183673469388	0.586076214218383	0.0724109740639385	0.572815653056455	0.0584569477371949
0.615510204081633	0.615236048354799	0.0763892506105833	0.601887777840029	0.0597639460062228
0.641836734693878	0.645570145413612	0.0822205943295719	0.6323871048846	0.0583223169080486
0.668163265306122	0.67283711200102	0.0856334117093284	0.665189136910482	0.0551789559695252
0.694489795918367	0.702410311244285	0.0878896141556335	0.693262340954977	0.0539772236567086
0.720816326530612	0.729273347722587	0.0899435024639006	0.726321272391714	0.0509670005162014
0.747142857142857	0.758147161312617	0.091609481344126	0.755925358639757	0.0467716027405344
0.773469387755102	0.784821202939878	0.0905646223319928	0.781436839660033	0.0448160035952548
0.799795918367347	0.811605484213016	0.0952732690333929	0.800206010185947	0.0472698852283038
0.826122448979592	0.8374303160042	0.0988373781402354	0.82026193218771	0.0494080905977921
0.852448979591837	0.866552795545068	0.101614973515636	0.846396607624603	0.045056103694659
0.878775510204082	0.894660524437553	0.106176180633018	0.873636068211449	0.0423368498898106
0.905102040816327	0.921257588448617	0.111001868959825	0.904185916093575	0.0381831261027904
0.931428571428571	0.948969240690688	0.115096483959941	0.936283284373509	0.0375032081810966
0.957755102040816	0.977635385220546	0.11598002726877	0.970217563977435	0.037148247582058
0.984081632653061	0.999735284547132	0.119180140734781	1.00083249163326	0.0389999556813397
1.01040816326531	1.02007938753923	0.119870945536786	1.02661635343793	0.0307574256175164
1.03673469387755	1.03951564940231	0.119078985921514	1.0463326067595	0.0313473562716273
1.0630612244898	1.0588074109101	0.118514605459402	1.06560302732657	0.0309506606983723
1.08938775510204	1.07733113458968	0.117861291335909	1.08228016461626	0.0342490536531547
1.11571428571429	1.09300465409795	0.120722398870074	1.09773072292996	0.0350117352942001
1.14204081632653	1.10715397578585	0.119037636364561	1.11214686847141	0.0352346631270672
1.16836734693878	1.11670784473516	0.118942936116348	1.12651664824698	0.0344843543868878
1.19469387755102	1.12388535864657	0.117863477276613	1.13742900002237	0.039303330109789
1.22102040816327	1.13164871321657	0.117983691635604	1.15242205290156	0.0379591673935374
1.24734693877551	1.1265784403018	0.119040702591594	1.16100936263972	0.0384590887489487
1.27367346938776	1.12476363135522	0.12446333563578	1.1708325153331	0.0400646466852948
1.3	1.12331491031426	0.125157820246662	1.18280199458521	0.0462636434921922
