# Supplementary material for: Canalisation and plasticity on the developmental manifold of Caenorhabditis elegans
Source: Mol Syst Biol. 2023 Oct 18;19(11):e11835. doi: 10.15252/msb.202311835 (PMC10632735; doi:10.15252/msb.202311835)
Supplement: Supplementary file 6 — Source Data for Figure 3 [file MSB-19-e11835-s004.zip]

Archive with 44 entries (38 files):
- Figure3/
- __MACOSX/._Figure3
- Figure3/3E/
- __MACOSX/Figure3/._3E
- Figure3/3B/
- __MACOSX/Figure3/._3B
- Figure3/3C/
- __MACOSX/Figure3/._3C
- Figure3/3D/
- __MACOSX/Figure3/._3D
- Figure3/.MATLABDriveTag
- __MACOSX/Figure3/._.MATLABDriveTag
- Figure3/3A/
- __MACOSX/Figure3/._3A
- Figure3/3E/Fig3E_script.m
- __MACOSX/Figure3/3E/._Fig3E_script.m
- Figure3/3E/Fig3E.csv
- __MACOSX/Figure3/3E/._Fig3E.csv
- Figure3/3E/.MATLABDriveTag
- __MACOSX/Figure3/3E/._.MATLABDriveTag
- Figure3/3B/Fig3B.csv
- __MACOSX/Figure3/3B/._Fig3B.csv
- Figure3/3B/.MATLABDriveTag
- __MACOSX/Figure3/3B/._.MATLABDriveTag
- Figure3/3B/Fig3B_script.m
- __MACOSX/Figure3/3B/._Fig3B_script.m
- Figure3/3C/Fig3C.csv
- __MACOSX/Figure3/3C/._Fig3C.csv
- Figure3/3C/.MATLABDriveTag
- __MACOSX/Figure3/3C/._.MATLABDriveTag
- Figure3/3C/Fig3C_script.m
- __MACOSX/Figure3/3C/._Fig3C_script.m
- Figure3/3D/Fig3D_script.m
- __MACOSX/Figure3/3D/._Fig3D_script.m
- Figure3/3D/Fig3D.csv
- __MACOSX/Figure3/3D/._Fig3D.csv
- Figure3/3D/.MATLABDriveTag
- __MACOSX/Figure3/3D/._.MATLABDriveTag
- Figure3/3A/Fig3A.csv
- __MACOSX/Figure3/3A/._Fig3A.csv
- Figure3/3A/.MATLABDriveTag
- __MACOSX/Figure3/3A/._.MATLABDriveTag
- Figure3/3A/Fig3A_script.m
- __MACOSX/Figure3/3A/._Fig3A_script.m
