# Supplementary material for: Canalisation and plasticity on the developmental manifold of Caenorhabditis elegans
Source: Mol Syst Biol. 2023 Oct 18;19(11):e11835. doi: 10.15252/msb.202311835 (PMC10632735; doi:10.15252/msb.202311835)
Supplement: Supplementary file 6 — Source Data for Figure 3 [file MSB-19-e11835-s004.zip › Figure3/3E/Fig3E.csv]

r_sq_pop	mean_r_sq_sample	std_r_sq_sample
-0.654632339710392	-0.713152119053571	0.127117018457806
0.885977781828553	0.784029933511347	0.216583683635754
0.0852431455298931	0.107438241158387	0.345580647871302
0.388458713814343	0.134197184697168	0.294946144362601
-0.809146949145398	-0.731707577195593	0.171470200764594
-0.743865193437347	-0.300011436037062	0.277418692703201
-0.399894886687039	-0.121370082570411	0.244862346171298
0.422592552767709	0.387010230713568	0.345628198147849
0.54258563656631	0.113035532644279	0.285229184986842
0.284965980429748	-0.0196870435315544	0.373783500812356
