# Supplementary material for: Canalisation and plasticity on the developmental manifold of Caenorhabditis elegans
Source: Mol Syst Biol. 2023 Oct 18;19(11):e11835. doi: 10.15252/msb.202311835 (PMC10632735; doi:10.15252/msb.202311835)
Supplement: Supplementary file 6 — Source Data for Figure 3 [file MSB-19-e11835-s004.zip › Figure3/3B/Fig3B.csv]

mean_lhat	std_lhat	mean_rhat	std_rhat	mean_Ahat	std_Ahat	mean_tdev	std_tdev	mean_thatch	std_thatch	mean_lhatch	std_lhatch	mean_llaid	std_llaid
0.674321705956275	0.856807541243357	-0.502699796732156	0.518526000956582	0.679136240030054	0.830376730684144	-0.0654898757251626	0.399569361923873	0.314814160889523	1.24453671962099	0.0199845209351698	0.659774193699222	-0.454834257862723	1.30168781581857
0.309056551863795	0.590877820988758	0.0470917886489727	0.420176656496036	-0.13263966751623	0.479097472290925	-0.832497164173398	0.248750290353845	0.226604789298516	0.685913673596503	-0.106972693901132	0.434381656108219	-0.111160134928637	0.478429719038963
0.645304423762261	1.37014033498646	-0.731030729890746	0.790463789994062	1.27131998881389	1.07046198420057	0.0658494216200546	0.404198925947261	1.43329940152083	0.815642015946783	-1.03105713129983	0.356041527703261	-0.0381908748231587	1.01812200183872
-1.00477945082531	0.391331745258616	1.99703140203003	0.912733576531836	-0.944615787927744	0.326558331313933	-1.26634159747829	0.277571690649596	-0.131672741712032	0.999704917536385	-1.07969271903071	0.65683149602556	-0.188974159028997	0.909403608796323
0.35757491632554	1.03131249100618	-0.450108666223732	0.671232313691018	0.32494945666591	1.0336245223484	0.479973331137311	0.701942507821151	-0.126110823462872	1.05510603190599	0.687068406032626	1.14936319218697	-0.0354066136510973	0.680493819822363
0.253342486574497	0.599918431303531	-0.125520696427664	0.39580162221403	-0.237837152743294	0.405592987366432	-0.283229979057382	0.269795724620509	-0.31015706630147	0.719296905432937	0.627025525718556	0.591266721672245	-0.502279304301606	0.573323608305205
1.62087539711176	1.91900634216932	-0.869833603027033	1.03922003016964	1.94639972070535	1.5795927089682	0.514677615170141	0.261047819380835	1.11319410637464	1.05746387004504	-0.198434273245345	0.41564623306663	-0.458324907668239	0.397584038179132
-0.780790047475517	0.42135315492183	1.26133607123873	0.594046868889337	-0.996966891488145	0.362959513671612	-0.872353115929404	0.225021787090438	-0.36838163063719	0.697458101808204	-0.385273009952687	0.613905150756333	0.524047102016782	1.36793133733665
-0.439516585452602	0.524179070530688	0.101341354066375	0.515748437809685	-0.21442220482974	0.634320868028378	0.0650101749690031	0.531032937818833	-0.351059644228034	0.829657931269981	-0.203892778669531	0.773635633689791	-0.0368477692318437	0.782477019270653
-1.57560173154267	0.96745153231444	-0.325674555196846	1.28404478893857	-0.799665751990386	1.26422063440417	1.8780487009677	1.94063702918641	0.268824783291912	0.482962219847341	-1.5092462458511	0.996866823560939	0.0508253763639684	1.01267416836769
0.621077362364858	0.993728337693914	-1.38191734640081	0.700554683103841	1.53985042707603	1.17241165343914	1.55219390433144	0.607204893218725	-0.241034602019063	1.26780253493975	0.198800792173746	0.678016930903108	0.100818700971172	0.831843960354329
-0.505864541691998	0.454913150094374	0.390823703775505	0.802532186963529	-0.462255536048171	0.411655355467174	-0.0909459184573618	0.418526266100864	0.126664122288267	0.767267318452648	-0.0457703371671326	0.723835018092516	1.55805505252367	1.103289750245
0.331726311545397	0.704238694270262	-0.156196062347786	0.611211177717631	0.135291677815491	0.841156342462113	0.0817490087905734	0.50422153547994	-0.708348806379401	0.679505142817636	0.603639626749805	0.900463423746474	-0.130375048952823	0.730992515750188
NaN	NaN	NaN	NaN	NaN	NaN	NaN	NaN	NaN	NaN	NaN	NaN	NaN	NaN
NaN	NaN	NaN	NaN	NaN	NaN	NaN	NaN	NaN	NaN	NaN	NaN	NaN	NaN
NaN	NaN	NaN	NaN	NaN	NaN	NaN	NaN	NaN	NaN	NaN	NaN	NaN	NaN
0.218418523670096	0.527357159895622	-0.625070072728489	0.481597174028596	0.567835861479513	0.723152009007296	1.33760018780627	0.371581747456815	1.25137725320778	0.944648006556235	1.07334311976172	0.707753860384702	0.287374069444543	0.774028179169176
NaN	NaN	NaN	NaN	NaN	NaN	NaN	NaN	NaN	NaN	NaN	NaN	NaN	NaN
NaN	NaN	NaN	NaN	NaN	NaN	NaN	NaN	NaN	NaN	NaN	NaN	NaN	NaN
NaN	NaN	NaN	NaN	NaN	NaN	NaN	NaN	NaN	NaN	NaN	NaN	NaN	NaN
