# Supplementary material for: Canalisation and plasticity on the developmental manifold of Caenorhabditis elegans
Source: Mol Syst Biol. 2023 Oct 18;19(11):e11835. doi: 10.15252/msb.202311835 (PMC10632735; doi:10.15252/msb.202311835)
Supplement: Supplementary file 6 — Source Data for Figure 3 [file MSB-19-e11835-s004.zip › Figure3/3C/Fig3C.csv]

AB1_HB101_tdev	AB1_HB101_lhat	N2_HB101_tdev	N2_HB101_lhat	PS2025_HB101_tdev	PS2025_HB101_lhat	Sid_HB101_tdev	Sid_HB101_lhat	C28_HB101_tdev	C28_HB101_lhat	AB1_DA1877_tdev	AB1_DA1877_lhat	N2_DA1877_tdev	N2_DA1877_lhat	PS2025_DA1877_tdev	PS2025_DA1877_lhat	AB1_BPumilus_tdev	AB1_BPumilus_lhat	N2_BPumilus_tdev	N2_BPumilus_lhat	PS2025_BPumilus_tdev	PS2025_BPumilus_lhat	AB1_PFragi_tdev	AB1_PFragi_lhat	N2_PFragi_tdev	N2_PFragi_lhat	PS2025_PFragi_tdev	PS2025_PFragi_lhat
-0.0653292001254067	-0.706389159933187	-0.9079720114587	-0.48084864844895	-0.863292896098454	-0.480833666170315	-0.341493643197219	0.523518542642363	0.71475124112907	-0.109950050911794	0.314045173837448	-0.3246773995532	-0.42236581732645	-0.207769349552061	-0.756661514888286	2.1541923417155	-0.965529742180715	0.327614253595828	-0.0266778906273522	0.747425347110476	0.66625035421929	1.46820393302348	-0.606790511490674	1.28927561900075	0.0948742920755929	-1.40733759284807	1.34268073889211	-0.959650455712346
0.759305533383245	0.161759091495425	-0.413596441329379	-0.267828786929082	-0.341911506904224	0.507348897475434	-0.536383670224785	0.209478692710645	0.779832127248988	2.75725522471622	-0.357990541528641	4.19440177083699	-1.42235848201407	-0.196276884799689	-0.867325234257449	1.03040956371427	-1.26862412271678	-0.42632606739166	-0.144292476079372	0.300693207276574	0.670694872018653	0.729758325451528	-0.385742113342787	0.893926548481523	-0.723504672964943	-0.0639124480819985	1.05005260402624	1.01646869478668
0.496121776199679	-1.20305543313057	-0.443778065150905	-0.625246985664046	0.0629974694518823	1.73493131306735	-1.12650866333376	0.95921096022925	-0.478681215121927	0.887978620800441	-0.802749940173698	-0.118470895056214	-0.967554666419992	-0.333457878608631	0.132535047052221	0.0260254051829516	-0.202778773167752	1.0081739762386	-1.79828277163748	0.884590020536813	-0.550323691670434	-0.946645022995987	-1.38333511094336	-0.562866579684153	-1.54572161497196	-0.483901833518086	-0.19953530115055	1.27919101751013
1.27416786942216	-0.135558889158956	-0.636885428682845	-1.54134103680175	0.122029619822824	0.422450350144576	-0.490356644579097	0.564892387364947	0.511477099825094	-0.160775646814054	1.05402476736504	-0.837616607584989	-0.331884852864724	-0.110840907254439	-1.64342352781405	0.635108099373165	-0.126890536957707	1.27936922300975	-1.20963125208483	-0.011615813330288	-2.12783184483766	-0.199743329669	-1.26971083312748	0.00621995055722656	-1.82157254634903	-2.85560450376124	1.34243268292352	1.12824417280638
1.32406665189858	-1.00387766279121	-0.497039902560442	-0.440980184683475	0.294971474729473	1.05941934302413	-0.83143850023898	0.0343932833259207	-3.26701122362212	-2.76115148396905	3.14047861679079	-0.0189910724099653	0.223460990212178	0.605768564020831	0.0376417179792856	-0.0230247301239966	-0.889620892789673	2.23601678293642	0.795799672629096	1.38713802931072	0.363153341259492	-1.19172291986756	-1.37937504677789	-1.69048375708439	-0.179051873026896	0.0164455097319796	0.972523717050285	0.757038249905274
-0.197720698444391	-1.38790057057137	-0.551530419816307	-0.333138341313613	-0.0512756561250179	0.845205265677147	-0.587696611751074	-0.00531120354863146	-0.879071462613242	-0.53637932409078	-0.204252513496747	0.279121976335589	0.0401334633848325	0.211670768660448	-0.232510795515062	0.898327660776916	0.0249038927505515	-0.0189811907675367	1.4920569119647	-0.346056197649287	1.0244909943304	0.266822682257875	2.16427169787696	-0.0644062169093332	-1.00041455988552	-1.63523151250541	0.239794768601368	1.17499595357035
0.626157636100283	0.499830190477204	-0.826035650807484	-0.506021079506403	-0.10867755857396	0.752394550692583	-0.000787112500343551	-0.274627732264562	0.775913576387872	-0.0607853536355778	1.65098010916702	-0.291753242470893	-0.331532981444065	0.668813096565918	0.180056385409661	-0.157355832975647	-2.10772873197793	-0.320385756956051	-0.0267853022045063	0.0450303905125839	0.0556113264205132	0.391046779162746	-0.606607018458661	-0.34119985127153	-0.450231320658595	-0.94802869463543	1.63561042534687	0.207796069830607
1.66955200782542	-1.10496663197559	-0.0316115949014051	-0.627743084760573	0.00541535060747126	0.822043194121103	0.636308256275141	0.851090009098976	0.379393337780646	-0.125307354684327	0.83164284320997	0.546587519961987	-0.504568770728849	-0.644121603725192	-0.645178092703816	0.932892966983364	0.404371285227701	0.120392498796132	0.458443870080985	-1.52269524551346	0.210960045852147	1.25355989310532	1.15925604302936	0.0616775057736521	-0.313899517389996	-0.341007093880979	0.536637199934602	-0.658476563864503
0.0649791099392727	-0.980484824181564	-0.551667661160166	-0.736969310841599	0.69973081980021	1.8717526587073	-0.834287062825741	0.256512575181728	0.578562928705184	-0.0766725819144632	0.0732312288259861	-0.263278862375788	1.2226323062623	-0.843042799875731	-0.37572048714799	3.12009368495539	-0.889391929371334	-0.288567151776917	0.459369237958764	-1.48450973825413	0.918250031476775	0.124396765270574	3.61185374867206	-2.08177480609004	-1.5421080338341	0.193518450501947	-0.867209231952595	0.722185723466294
-0.582651161028742	-0.498618951548626	-0.169274293478472	-0.743344719333708	0.528028160955913	0.694594809813008	-0.243579031372142	-0.0738346780090265	-0.0860149863046624	0.834341426094136	0.536081680106256	-0.250444692189385	-0.241287232090367	-0.285745076452659	-0.914793452669353	0.334411056923115	-0.126886979557522	0.84929452990236	NaN	NaN	0.160475479769032	-0.637822357951017	0.391157695145384	-1.34225016502595	0.630408170279943	0.465942500674137	0.239327571615058	0.0245825687697387
0.583317921241975	0.812553204722041	1.44784324387688	-0.743344679420132	0.00649228732152417	-0.0322650450969404	-0.733525267266776	0.708388014596062	-0.0870518407381122	-0.353669239000731	1.05441930095189	5.67889357533337	0.950458904011437	-0.0499499201064329	-0.962422142965186	0.890111009609224	-0.0509893801788084	1.46259224736833	NaN	NaN	0.312624730688158	0.728187632477822	2.27582274969374	-1.68781359231021	0.359795379958934	0.318665287321994	0.166952453994276	0.695731491723802
0.379271345391902	-0.87836497426094	-0.0355713465969989	-0.752755985008793	0.295141795654275	0.962668984139295	1.66314926489799	-0.772651345036009	-0.948988456152405	0.0966853397120104	0.980408320200208	-0.0877324441536099	-0.786339066378382	0.934080708880005	-0.819906275453929	0.61239301678947	1.33653686392377	-0.790070320229156	NaN	NaN	1.47964880264889	2.07182648265153	-0.164373258630716	-0.159175407897108	0.769211724045922	1.45509099440758	-0.0575196723553174	1.57835084268563
1.23913230113351	1.7249437125214	-0.146329193006204	-0.743344700945934	-0.34173608805578	2.20212287457206	-0.146233069007332	-1.42626791049832	0.78086262396945	0.263975657411483	0.905274052286661	0.265681320628046	1.86040915648344	-2.21879416306909	-0.438852483574883	0.914399841282827	1.94416446933866	-1.38643483482708	NaN	NaN	-0.513700029924692	1.51028643318495	0.943055310726055	1.01070691512373	-0.461776422790208	0.315576886077184	-0.347041270139368	-1.12602914030515
0.0121977770852121	-0.136985184073604	-0.251488883260161	0.201996045159962	0.178354877821279	1.69229258488796	-0.146614485373278	-0.61745977687173	-0.284411894683057	0.334114934781925	-0.135628644082337	0.00698206994228232	0.132164153755769	-0.0402201329227785	0.450956030238043	-0.682441421837452	1.25518119904904	-1.39579167377499	NaN	NaN	-0.651212261048913	0.481435760426576	-1.27040536112546	0.487550968409468	1.58758047850723	0.405672235447411	-0.718784414665126	-0.653921244932064
1.34313270445284	0.706578269581887	0.542406067856719	1.32973891922661	-0.168432259954235	-0.883993795635866	-0.0488939145557826	0.14753183833371	1.11078719680963	0.12052683693325	0.238935294550381	-0.128160529902175	0.405042822782599	1.83599806083744	0.561803483704543	-1.06154288974038	-0.426352944219655	-1.34734074949733	NaN	NaN	-1.008642310641	-0.0491678203122667	-1.04832324574626	0.14383998134234	0.492083455672373	0.651917294845273	-1.01357704883282	-0.426165402579713
1.64843555944254	0.601002371353918	1.3099077831648	0.904325336421083	-0.514855850602685	-0.7443629482166	-0.195091703908474	-0.420065642581471	0.977929261451536	1.08688414425347	0.164948561386197	1.57185655370384	-0.0504749896176997	-0.79379058449321	-0.391430240915245	-0.066696516272566	-0.572680406534404	-1.17429385058916	NaN	NaN	-0.142527689666303	0.304487829622363	-1.27230893826537	-1.40723847116211	-0.733793771010805	0.357245033405611	-0.423772458010889	-0.128881100902964
1.52571762987144	0.496364826239554	-0.469999253780302	0.0942843855483989	1.51313456121469	-1.21347103247415	0.0933193371588031	-1.90382809346876	0.779788174042128	0.565886354705137	2.5404269453814	0.24279326882376	0.677585331681514	-0.668510314569567	-1.58009505651483	-1.20129751371692	0.187207734754289	0.319946167542693	NaN	NaN	0.772366791533994	-0.774430939034876	-1.38091159705353	0.876707538697869	-0.734203206182811	1.39694126761503	-2.03960514171599	-0.319551023146501
1.13429539760494	0.325069101670413	0.119198668432387	1.75072046662684	-1.03639119174538	-1.26457347970829	-0.198519594552065	-0.685987305292681	0.450083487179175	-0.493193598750015	1.05325392688435	0.106194333427994	-0.0590019552136081	-0.676033525119597	0.195813358848246	0.0449252261006662	0.268321615529723	0.0393182823730783	NaN	NaN	0.721218314824774	-1.55524321544442	-0.274715385970725	-0.457715497822239	0.496107148140523	0.902286642124185	0.016456926720866	-0.396604732637484
0.614390079098263	-0.688663711062612	-0.0431834924732876	0.0631443149986883	3.59799796551561	1.12363878513245	2.78735659011391	-1.467909588581	-0.156451020015016	0.0126893728356331	-0.426990137555657	-0.572550015846785	2.04270861300925	-3.25769821970082	-0.613572477792777	0.375886206312769	1.10315255305736	-0.449208422856936	NaN	NaN	1.58022984562804	-1.13598529603066	1.16512223630627	2.00594736835906	1.72821019431489	-0.290797642861103	-1.30653059486014	-1.06606265153991
1.05895370486518	1.60773026574383	-0.50997704375201	0.499939785748055	1.16346447023262	-0.581624925086389	-0.0519333006303271	-1.00650057143044	0.375522715157849	-0.546890209337622	0.313710043527616	-1.08852161762023	0.49599456330858	0.00910039335807188	-0.296966429255418	-0.94971437269314	1.1036348260212	-0.0453179430963599	NaN	NaN	-1.66951396556574	-1.28144765219925	0.620273041979172	0.370986903813526	0.632032800993147	0.335016999210428	-0.716729260701741	0.860521099624114
0.764097439972187	-0.921616019743558	0.257541889488744	0.582942636172883	1.45464851269002	-0.650811794515293	-0.389972864829098	-0.378090306051402	-1.14789384910974	-0.698014338206419	0.46130967803551	-0.368664164649213	-0.69608860467885	0.034098964097262	0.815334389908558	-1.35014143602611	NaN	NaN	NaN	NaN	-1.36591734242711	-0.0147938441547415	1.05704549840146	0.647014156712991	0.22092440979907	-0.481872834101151	-1.01197002678983	-0.405319715057628
1.5488638390038	3.20339434628208	-0.0184654827884963	-1.26049924139932	-0.341192845361084	-1.02248263736551	-2.05126298519839	-2.12113925651731	-0.879327821326333	-1.03754873092886	1.57737152044628	-0.329991240885452	0.741462491404859	-0.844453080745092	1.89670362874143	-0.185535754451013	NaN	NaN	NaN	NaN	-1.31555990384253	-0.483908441780017	0.731024325801939	0.0463301110042726	1.45041896838399	0.749511294873944	-0.863543085858476	0.00815531931265298
0.224043492603315	1.07228561284946	0.11974345238757	0.0487063910903864	0.642118600627485	-1.38743413126857	0.257450285321267	-0.972452879667213	NaN	NaN	-0.793420446011921	-0.507833581269724	0.375953423184019	0.48817894061969	-1.23291122902538	-1.03327785690478	NaN	NaN	NaN	NaN	0.40925410895422	-1.05910167719497	-0.0488178767599386	0.658070932267993	1.04463051689327	0.943863759956758	0.166950960576356	0.206619514528112
0.471037861503537	0.587100488674034	0.638570720035091	0.072790625456199	0.00505129756595437	-0.574574308705854	-0.0351451731779469	0.277087479102285	NaN	NaN	0.00148125399385154	0.564889697026345	0.558595775977933	-0.903298361351305	-0.32951899230338	0.00111623375604887	NaN	NaN	NaN	NaN	NaN	NaN	-0.38346657024337	0.0199391353852359	NaN	NaN	-0.718327598672698	-0.810060142027613
-0.15070384302835	-0.540086050947653	-1.08404554728542	0.688520342736565	-0.10904131231486	0.0739057908981646	-0.0317203174929288	0.125653891514236	NaN	NaN	-0.491024792076577	0.312560086923078	1.10365232485672	0.717751619822756	0.195481005571683	0.309163401919381	NaN	NaN	NaN	NaN	NaN	NaN	0.508952857271868	-1.03756503113168	NaN	NaN	-0.789797179385184	0.188621778368871
-0.139905471359448	-0.837921376671756	0.730124876854221	0.873395611720869	-0.341733273041791	-1.76815296462776	0.163432208554501	1.1380126344642	NaN	NaN	-0.695285496965729	0.792806550616751	0.104137224684958	0.231139878887049	-0.328679017460876	-1.34914289603973	NaN	NaN	NaN	NaN	NaN	NaN	-0.937793730905519	-0.576929858388829	NaN	NaN	0.901644189461086	1.52536811721325
0.501035216385069	-0.465624763713297	0.623326757882937	1.0045473889877	-0.80495997786587	-1.4205627813509	0.601011191145854	0.934161215626724	NaN	NaN	-0.990874242057406	0.0155348128653418	-0.259703344884037	0.301802120826828	0.83000201030293	-1.19219625342428	NaN	NaN	NaN	NaN	NaN	NaN	-0.050879399055682	-0.638634251159154	NaN	NaN	-0.710832796025038	0.728476478854259
0.616072614177371	0.170840136042929	0.896601651349663	0.996907388877753	-0.514497742534826	-0.850943950744184	0.747212654795373	1.08241243979315	NaN	NaN	-0.195060776704615	-0.414296265587747	0.104131421127701	0.0389710264254008	1.46698945252583	-0.939564380820622	NaN	NaN	NaN	NaN	NaN	NaN	-0.27191591724805	-1.38313747586043	NaN	NaN	1.05124420394415	-1.50889079858876
-1.47449985147156	0.10309714282831	0.620663255225069	0.513920369711191	-0.451298922616667	0.0725875572581636	0.0112858315201717	-0.352091243385187	NaN	NaN	-0.693748801066282	-0.0897357357172427	-0.168384721600746	-0.271453860127085	-0.328532603591312	0.0563606151353788	NaN	NaN	NaN	NaN	NaN	NaN	0.398441096470547	0.291805488683118	NaN	NaN	0.754856099837426	2.10089535543627
-0.701488184619125	-0.964536952308039	1.03337459836912	-0.631259672154142	-0.33580508537299	0.557069680033591	-0.28458948852619	-1.42533207622718	NaN	NaN	-0.490268988648621	0.11738940658212	0.650424645690525	0.308463862889817	1.8649202198856	-0.240803359492405	NaN	NaN	NaN	NaN	NaN	NaN	-0.380024834490838	-0.934142866637582	NaN	NaN	2.15435132156706	1.55968157547367
-0.656870272898896	-0.683272194928632	1.06062222177817	-0.298699292450997	-0.858261173843447	0.603604455063356	0.64995544909815	0.815403972250686	NaN	NaN	-0.292924534706282	-0.234483434153103	1.83276630638618	-0.273587048566243	-0.598936083566346	-0.587514986755433	NaN	NaN	NaN	NaN	NaN	NaN	-0.162440530758613	-0.182998498081332	NaN	NaN	-0.861320633727962	1.56131371957681
-0.970431872719837	-1.07981289919913	-1.54497931819205	0.330034197831684	2.10379335162842	-1.40445060971929	-0.473091653898494	0.0406688114544889	NaN	NaN	-0.292930349555227	-0.375161230506576	1.74038446195957	0.977534057943102	-0.66344963798674	-1.02513977384351	NaN	NaN	NaN	NaN	NaN	NaN	-0.495724143974407	0.851956932958976	NaN	NaN	0.977729915739469	0.178970388388628
-0.585841713277591	1.23655655155225	0.732786578322975	1.70244309868872	-0.219929605925588	0.743872159916077	-0.667406105992621	0.261193297850003	NaN	NaN	-0.194658256590058	-0.181152377907465	0.284996316864544	-1.14837856822566	1.92816988758882	-0.173650559525141	NaN	NaN	NaN	NaN	NaN	NaN	-0.601749516829546	-0.164448474302103	NaN	NaN	0.530843783770362	0.222256490961308
-0.273003088841168	-0.225910592297304	1.08759457596484	1.32380859632844	-0.624663645395907	0.846495537860973	-0.0833392254478784	-0.192731679604542	NaN	NaN	-0.293327738377525	-0.484641371571616	-0.078517562971842	-0.595657036089187	1.81751581197548	0.642961883714378	NaN	NaN	NaN	NaN	NaN	NaN	-0.711911915424218	-1.51043926981524	NaN	NaN	0.754627848025628	0.685898062589624
-0.657581020007862	-0.782534941409149	1.14263140995142	0.298807032924345	-0.454611703661825	1.20178584867407	-0.129251952149898	-0.378670804908224	NaN	NaN	-0.792386171447056	-0.762198557087947	0.104140857933584	-0.173057072337916	-0.265400352359989	-1.35995788037592	NaN	NaN	NaN	NaN	NaN	NaN	0.0544404747323601	-1.41170166218965	NaN	NaN	0.680868494783951	-0.522225023750667
-0.778499497495283	0.313114721881138	1.22737103906283	2.28607989880011	-0.217761190442822	1.12210102611174	0.113911073761313	0.209804538207382	NaN	NaN	0.0951357047624874	-0.10719931447551	-5.38839624393726	4.36052215249401	1.91236369802997	0.600220200774206	NaN	NaN	NaN	NaN	NaN	NaN	-0.275015220538122	-0.904091154295791	NaN	NaN	-0.344586291112821	0.791117955486255
-0.772739684125809	-0.204444586938413	0.457124985596397	-0.0298914518788485	0.184444746681176	1.02326341380407	0.896265606113531	0.0436342860155204	NaN	NaN	-0.00351986727341545	-0.124350087924793	1.01340920390697	-0.366957956958305	NaN	NaN	NaN	NaN	NaN	NaN	NaN	NaN	1.94567084978594	-1.95599044415281	NaN	NaN	-1.96053845477752	0.882369827912426
-3.43991026196045	-2.52541692527447	0.623740753132654	-2.10761184755201	-0.450979217822317	1.41728285860093	0.166195390145216	0.848293525052332	NaN	NaN	-1.08876058775096	0.0216897912966564	-1.0865299190027	-0.0656582052539742	NaN	NaN	NaN	NaN	NaN	NaN	NaN	NaN	-0.606596855736875	-0.478237090671767	NaN	NaN	0.458035356485332	0.455196295829404
-1.47522407892469	0.294231021328001	0.293170484974684	-0.0881342073486436	-0.740559975280425	0.569052366434464	0.159625106490225	0.890679451308433	NaN	NaN	-0.102947047786327	-0.406593069910906	-0.714135934773889	-0.0250644506801539	NaN	NaN	NaN	NaN	NaN	NaN	NaN	NaN	0.283759051834627	0.463952331268507	NaN	NaN	3.18096503709671	1.84687468238024
-0.618955227146111	-0.313001758757809	0.869150774715329	2.04168349277227	-0.567254499024118	0.249874863762796	0.0652376059189517	-1.69995856523957	NaN	NaN	-1.68032636409141	-1.41079309958651	0.0131684591937239	-0.0231252558958162	NaN	NaN	NaN	NaN	NaN	NaN	NaN	NaN	-0.268804435761247	-0.00420198879264571	NaN	NaN	-0.56859365809982	-0.360299801783867
-0.772501044333095	-0.942084715739626	0.566103852709567	0.638028482888908	-1.49369881669508	-0.63747540086932	0.052695574758576	0.61953708012599	NaN	NaN	1.29135962488075	0.235510495285702	0.558964695279195	0.698859550782714	NaN	NaN	NaN	NaN	NaN	NaN	NaN	NaN	-1.37398911264127	1.66830482006365	NaN	NaN	-0.935073167444656	-1.35336850405557
-0.695969176808175	-0.261512522852322	0.320075345380387	2.79037432423215	-0.508770356959165	-0.725000957095941	-0.340861380407811	-0.432549666165043	NaN	NaN	0.199185414955105	0.715364556228699	-0.532217440267399	0.795010640090089	NaN	NaN	NaN	NaN	NaN	NaN	NaN	NaN	-0.272955407900685	0.285632891630902	NaN	NaN	-0.568136419426483	-0.914530285097242
-0.695009643225757	-0.152688212311365	0.814453661071151	1.22799607620098	-0.566531223822637	1.40792960423599	1.22214162955209	-1.26002855721076	NaN	NaN	-0.79393739574007	1.01627633555566	0.375953909870583	-0.162436745470364	NaN	NaN	NaN	NaN	NaN	NaN	NaN	NaN	0.382544515201074	0.0186734711734976	NaN	NaN	-0.935078426436108	-1.48644495751118
-0.695013153553893	-0.560485475033816	0.276333247579785	0.0600037895250493	-0.916571018985353	-1.7679554755601	-0.290838702533626	-0.716600744854481	NaN	NaN	0.00263287855215643	-0.131075871871063	-1.26917589831042	-0.264777024494738	NaN	NaN	NaN	NaN	NaN	NaN	NaN	NaN	0.275419112802248	0.751325906339148	NaN	NaN	0.0214255224658532	-1.15349219644317
-0.852673610286113	0.549736282674052	-0.21647493795952	-0.745602386150799	0.0712577498206407	1.40121682708018	-0.291418259432256	0.325415258136595	NaN	NaN	-1.28643227878166	0.563020912015913	0.377017938981363	-0.465748019351802	NaN	NaN	NaN	NaN	NaN	NaN	NaN	NaN	-0.0561564622617959	1.81790953263214	NaN	NaN	0.392274993791572	-1.40018572323854
1.60383977439847	2.85077615542899	0.0576189003696475	0.370686740847154	1.05890281759983	-0.0949104206782874	1.17404972238497	-0.642651228211899	NaN	NaN	1.68636532088649	0.702558135716351	-0.259554408079074	1.62052487966301	NaN	NaN	NaN	NaN	NaN	NaN	NaN	NaN	0.385586174153783	0.76737235565465	NaN	NaN	0.391815619269028	-1.30219826808154
1.29699602535633	1.41978302725376	0.550962452107944	1.00036482144338	1.80120939088358	0.105012996297316	-4.97982156661868	-0.00536988434633305	NaN	NaN	1.68599005717577	1.49034510338441	0.377020225899925	-0.251936406638596	NaN	NaN	NaN	NaN	NaN	NaN	NaN	NaN	-0.169425025958914	1.51177993528479	NaN	NaN	0.611469827397503	-0.815738902865327
-0.852915658303511	0.726336651365019	1.12552257982038	-0.663139500470117	0.652173403682189	-1.37817228840786	-0.242556704004773	0.946415361885431	NaN	NaN	-1.48338264545433	-1.20349037270908	-0.896795369884977	-1.09759830361514	NaN	NaN	NaN	NaN	NaN	NaN	NaN	NaN	0.271610271261026	0.831976248395002	NaN	NaN	0.245677988074959	-0.878637236418102
-0.0851875777872963	1.74383238877999	2.00004150590787	-0.0605144972149231	0.189678808162237	0.467320589797664	0.342078311361161	-0.578369877265113	NaN	NaN	2.17850396596282	0.390203052013828	-1.07907791254899	0.631595296301805	NaN	NaN	NaN	NaN	NaN	NaN	NaN	NaN	0.271781401198276	1.03368535654442	NaN	NaN	-0.491408626709298	-1.1164378279817
-0.93784811846729	-0.63076322416565	-0.298417888410796	-1.0528180974571	-0.853201413223601	-0.170262397455833	0.541131734762314	-0.91547712972211	NaN	NaN	-1.286846773841	-0.532295744949505	0.104468015842573	0.132524013098575	NaN	NaN	NaN	NaN	NaN	NaN	NaN	NaN	-0.723388392940239	0.867155431109001	NaN	NaN	-0.788255167331001	-0.716972068452043
2.14101472707808	0.2040520696385	0.0268677551238807	-0.337715428172195	-1.08643859059177	-0.276514567213884	1.61608153795304	2.22456456225397	NaN	NaN	-0.49141358721442	-0.810815198740041	0.286417605638897	0.268753891454987	NaN	NaN	NaN	NaN	NaN	NaN	NaN	NaN	-0.391493339571202	0.082018262124763	NaN	NaN	-0.56813045779629	-0.906644694264703
-0.737751632667494	0.235515600044109	1.17357218708852	-0.0913875315240563	3.55589290776865	-0.820231241954109	0.147385781607091	-0.0353826233978858	NaN	NaN	-0.491423134129457	0.373493991422727	-0.624630979214025	-0.181192069497773	NaN	NaN	NaN	NaN	NaN	NaN	NaN	NaN	0.49540230679122	0.977311849189249	NaN	NaN	-1.01135386741392	-1.00013298575249
0.414088045177493	-0.702466639615586	2.67576722901345	0.548679265441359	-1.02921217755546	-0.367610829491651	-0.439715115989637	0.572238308171709	NaN	NaN	0.98806546151711	-0.149488785777105	-0.362041902242563	0.016284312151576	NaN	NaN	NaN	NaN	NaN	NaN	NaN	NaN	-0.167343349201896	0.238387962754639	NaN	NaN	NaN	NaN
-0.238491074852611	0.735567814875018	0.900770281396719	0.972340837499646	-0.682250041497506	-0.456374710110582	0.686756415423958	0.756397726988319	NaN	NaN	-1.28678760252029	1.93248244035253	-0.45401857294635	-0.0160298148414602	NaN	NaN	NaN	NaN	NaN	NaN	NaN	NaN	NaN	NaN	NaN	NaN	NaN	NaN
-0.545338548926133	-0.432746818892969	0.682128972685244	0.0864351790298107	-1.02867512481848	-0.101165008747975	-0.43990934798958	0.442939631861559	NaN	NaN	-1.87752012081971	-0.897864441500921	0.555427310437544	-0.0555294696898562	NaN	NaN	NaN	NaN	NaN	NaN	NaN	NaN	NaN	NaN	NaN	NaN	NaN	NaN
0.259826106064285	0.573173580288732	-1.9590796003869	-1.19566571487823	-0.33257411182922	-0.183853060205649	0.0985217872930744	-0.336502105438542	NaN	NaN	0.994326855460528	0.249352946044047	-1.18953176983083	0.18543563867467	NaN	NaN	NaN	NaN	NaN	NaN	NaN	NaN	NaN	NaN	NaN	NaN	NaN	NaN
-0.583968195349502	0.508236032625135	0.0541079024812727	-0.373162665804939	0.478351063341967	-0.390860708246608	0.147385891098501	0.277934096759269	NaN	NaN	-0.393021399692313	0.0206737508261	-0.643396574682596	0.190071975308621	NaN	NaN	NaN	NaN	NaN	NaN	NaN	NaN	NaN	NaN	NaN	NaN	NaN	NaN
-0.469528285224621	0.214137855242693	-2.07570107427215	-0.225259400145552	-0.101687508823541	-1.19125012406842	-0.0535756840023604	-0.819330914951597	NaN	NaN	0.501446309908532	-0.0870672170382329	1.55601244532216	1.18442640193361	NaN	NaN	NaN	NaN	NaN	NaN	NaN	NaN	NaN	NaN	NaN	NaN	NaN	NaN
-0.968558906636599	0.836431681279534	-0.707593267621766	-0.186906142337816	1.17515832356992	-1.41809830490279	-0.537246204096143	0.0768734288829633	NaN	NaN	0.600876774975892	0.116935144083575	-0.916286333767116	0.188011050361899	NaN	NaN	NaN	NaN	NaN	NaN	NaN	NaN	NaN	NaN	NaN	NaN	NaN	NaN
-0.738233266007057	-0.378048551564977	-0.73941522609729	-0.132058604059682	-1.37852632897883	-0.568096552043974	0.292828651684799	1.34254709071555	NaN	NaN	-0.0909056516784011	-0.54076149500714	-0.0891117216151526	0.931887434616937	NaN	NaN	NaN	NaN	NaN	NaN	NaN	NaN	NaN	NaN	NaN	NaN	NaN	NaN
-0.929933899113419	0.173516038009278	-1.2343434422886	-1.98089411765439	-0.910967833008772	-1.1344801665167	0.297198633549321	-0.171377007858142	NaN	NaN	-0.491697310652273	-0.867060287166091	0.464485467947207	1.38230645640537	NaN	NaN	NaN	NaN	NaN	NaN	NaN	NaN	NaN	NaN	NaN	NaN	NaN	NaN
-0.353405111739872	-1.59380002378733	-2.67201494881817	0.133522523806622	0.421285135822202	0.072169425194955	-0.193692213387125	-0.551772839701282	NaN	NaN	0.995891478824539	-0.268178794319218	0.184141720251935	1.24682280567263	NaN	NaN	NaN	NaN	NaN	NaN	NaN	NaN	NaN	NaN	NaN	NaN	NaN	NaN
0.375222869999264	-0.276696085786654	-0.707593944573615	-0.0551430635119102	-0.913497237618367	-0.6625583282233	0.0494643266257136	-0.192061236078015	NaN	NaN	0.699536594536318	-1.29482904786395	-0.279919179480254	0.536406097837954	NaN	NaN	NaN	NaN	NaN	NaN	NaN	NaN	NaN	NaN	NaN	NaN	NaN	NaN
-1.27565098591849	-0.487208908120946	-0.569796974996465	-0.863691613989073	NaN	NaN	2.78932137112761	4.32550008248008	NaN	NaN	0.895495531117487	-0.0586630987986812	1.37374180191166	1.02748925720281	NaN	NaN	NaN	NaN	NaN	NaN	NaN	NaN	NaN	NaN	NaN	NaN	NaN	NaN
NaN	NaN	-0.777379979934947	0.357563458149721	NaN	NaN	NaN	NaN	NaN	NaN	1.0929975740726	-0.253792790708341	1.19323450804386	-1.81580350592761	NaN	NaN	NaN	NaN	NaN	NaN	NaN	NaN	NaN	NaN	NaN	NaN	NaN	NaN
NaN	NaN	-0.522571592362587	0.0679457706406535	NaN	NaN	NaN	NaN	NaN	NaN	0.508782774195578	-0.710768200067467	-0.0901733333889277	0.3000314136341	NaN	NaN	NaN	NaN	NaN	NaN	NaN	NaN	NaN	NaN	NaN	NaN	NaN	NaN
NaN	NaN	-0.310346497310139	0.654220031301928	NaN	NaN	NaN	NaN	NaN	NaN	-1.37923325662601	-0.254011613675724	-0.644481638861071	-0.0763233961835276	NaN	NaN	NaN	NaN	NaN	NaN	NaN	NaN	NaN	NaN	NaN	NaN	NaN	NaN
NaN	NaN	-0.592565555174644	0.360143647537673	NaN	NaN	NaN	NaN	NaN	NaN	-0.484752545206323	-1.25787478897409	-0.817874493177158	-0.918939003012914	NaN	NaN	NaN	NaN	NaN	NaN	NaN	NaN	NaN	NaN	NaN	NaN	NaN	NaN
NaN	NaN	0.321015766981601	-1.06273779821376	NaN	NaN	NaN	NaN	NaN	NaN	-0.787672909551389	-0.357636295224866	-0.634827520398761	-0.187774966149952	NaN	NaN	NaN	NaN	NaN	NaN	NaN	NaN	NaN	NaN	NaN	NaN	NaN	NaN
NaN	NaN	-1.85521462011093	-1.45710515595128	NaN	NaN	NaN	NaN	NaN	NaN	-0.787661204693958	0.240575011559645	-0.0887485181913187	-0.0266866975921842	NaN	NaN	NaN	NaN	NaN	NaN	NaN	NaN	NaN	NaN	NaN	NaN	NaN	NaN
NaN	NaN	0.27914265663354	-0.182782828947595	NaN	NaN	NaN	NaN	NaN	NaN	-0.990380482951314	-0.0719675265228425	-0.080933468594192	0.260320647570465	NaN	NaN	NaN	NaN	NaN	NaN	NaN	NaN	NaN	NaN	NaN	NaN	NaN	NaN
NaN	NaN	0.383779973553393	-0.677800115826381	NaN	NaN	NaN	NaN	NaN	NaN	0.0031407465642141	0.0269562122286481	0.374226395580588	0.40464402850279	NaN	NaN	NaN	NaN	NaN	NaN	NaN	NaN	NaN	NaN	NaN	NaN	NaN	NaN
NaN	NaN	-0.356840543421724	0.0663951209824542	NaN	NaN	NaN	NaN	NaN	NaN	0.304897680928614	-0.348399971768984	0.183772843646934	-2.66615565769658	NaN	NaN	NaN	NaN	NaN	NaN	NaN	NaN	NaN	NaN	NaN	NaN	NaN	NaN
NaN	NaN	0.310439196264962	0.989669292879417	NaN	NaN	NaN	NaN	NaN	NaN	-1.08286668043574	-0.510790647915937	-0.180775921288899	-0.521426670950112	NaN	NaN	NaN	NaN	NaN	NaN	NaN	NaN	NaN	NaN	NaN	NaN	NaN	NaN
NaN	NaN	-3.47963009539602	-3.38547948091076	NaN	NaN	NaN	NaN	NaN	NaN	-1.37979253082093	0.151218063737126	NaN	NaN	NaN	NaN	NaN	NaN	NaN	NaN	NaN	NaN	NaN	NaN	NaN	NaN	NaN	NaN
NaN	NaN	-0.143788034974512	-0.244238288573076	NaN	NaN	NaN	NaN	NaN	NaN	-1.19154673432718	-0.287853609469525	NaN	NaN	NaN	NaN	NaN	NaN	NaN	NaN	NaN	NaN	NaN	NaN	NaN	NaN	NaN	NaN
NaN	NaN	NaN	NaN	NaN	NaN	NaN	NaN	NaN	NaN	-0.787462694942808	0.351514900806287	NaN	NaN	NaN	NaN	NaN	NaN	NaN	NaN	NaN	NaN	NaN	NaN	NaN	NaN	NaN	NaN
NaN	NaN	NaN	NaN	NaN	NaN	NaN	NaN	NaN	NaN	-0.884768630532276	-0.565796051180685	NaN	NaN	NaN	NaN	NaN	NaN	NaN	NaN	NaN	NaN	NaN	NaN	NaN	NaN	NaN	NaN
NaN	NaN	NaN	NaN	NaN	NaN	NaN	NaN	NaN	NaN	0.402789187730155	-0.565367956136595	NaN	NaN	NaN	NaN	NaN	NaN	NaN	NaN	NaN	NaN	NaN	NaN	NaN	NaN	NaN	NaN
NaN	NaN	NaN	NaN	NaN	NaN	NaN	NaN	NaN	NaN	-1.28018702649727	-0.539520496865647	NaN	NaN	NaN	NaN	NaN	NaN	NaN	NaN	NaN	NaN	NaN	NaN	NaN	NaN	NaN	NaN
NaN	NaN	NaN	NaN	NaN	NaN	NaN	NaN	NaN	NaN	0.00932558110161312	-0.949202570916624	NaN	NaN	NaN	NaN	NaN	NaN	NaN	NaN	NaN	NaN	NaN	NaN	NaN	NaN	NaN	NaN
