# Supplementary material for: Canalisation and plasticity on the developmental manifold of Caenorhabditis elegans
Source: Mol Syst Biol. 2023 Oct 18;19(11):e11835. doi: 10.15252/msb.202311835 (PMC10632735; doi:10.15252/msb.202311835)
Supplement: Supplementary file 6 — Source Data for Figure 3 [file MSB-19-e11835-s004.zip › Figure3/3A/Fig3A.csv]

AB1:HB101-lhat	AB1:HB101-rhat	N2:HB101-lhat	N2:HB101-rhat	PS2025:HB101-lhat	PS2025:HB101-rhat	Sid:HB101-lhat	Sid:HB101-rhat	C28:HB101-lhat	C28:HB101-rhat	AB1:DA1877-lhat	AB1:DA1877-rhat	N2:DA1877-lhat	N2:DA1877-rhat	PS2025:DA1877-lhat	PS2025:DA1877-rhat	AB1:BPumilus-lhat	AB1:BPumilus-rhat	N2:BPumilus-lhat	N2:BPumilus-rhat	PS2025:BPumilus-lhat	PS2025:BPumilus-rhat	AB1:PFragi-lhat	AB1:PFragi-rhat	N2:PFragi-lhat	N2:PFragi-rhat	PS2025:PFragi-lhat	PS2025:PFragi-rhat
-0.706389159933187	-0.244667382010476	-0.48084864844895	1.09062231850728	-0.480833666170315	0.178449634119606	0.523518542642363	0.311988516889572	-0.109950050911794	0.0505895504785181	-0.3246773995532	0.517531375484752	-0.207769349552061	1.31341538066127	2.1541923417155	-0.699902802905398	0.327614253595828	-0.379858623569068	0.747425347110476	-0.719848771430006	1.46820393302348	-1.22610368500618	1.28927561900075	-0.912928672818503	-1.40733759284807	0.256713911361358	-0.959650455712346	1.60573541790898
0.161759091495425	-0.888111531045449	-0.267828786929082	1.08483016783767	0.507348897475434	-0.27677067533692	0.209478692710645	-0.0818711223851752	2.75725522471622	-2.97516568925688	4.19440177083699	-3.91769324791677	-0.196276884799689	1.07739184611391	1.03040956371427	-0.074783025007526	-0.42632606739166	0.392303253315545	0.300693207276574	-0.517237142171921	0.729758325451528	-0.869185411959298	0.893926548481523	-0.218865317101675	-0.0639124480819985	0.00551482271866684	1.01646869478668	0.448471631787953
-1.20305543313057	-0.506744679066329	-0.625246985664046	1.17714059790557	1.73493131306735	-1.28599911196665	0.95921096022925	-0.206886429776734	0.887978620800441	0.282568971875978	-0.118470895056214	-0.695699125172925	-0.333457878608631	-0.427125614452095	0.0260254051829516	-0.537377392344753	1.0081739762386	-0.72706962892931	0.884590020536813	-0.537586181156081	-0.946645022995987	1.02612119156143	-0.562866579684153	2.0815563613351	-0.483901833518086	-0.746573729312576	1.27919101751013	-0.214123635186579
-0.135558889158956	-0.905342716429418	-1.54134103680175	1.87139582050303	0.422450350144576	-0.33710437441559	0.564892387364947	0.133836691343731	-0.160775646814054	-0.772817835373735	-0.837616607584989	-0.0110385316358238	-0.110840907254439	0.378183772706299	0.635108099373165	-0.176684571102155	1.27936922300975	-0.745146185041478	-0.011615813330288	-0.234828148379191	-0.199743329669	0.938983809612687	0.00621995055722656	1.66219162870784	-2.85560450376124	2.36961869224591	1.12824417280638	-1.20476822079206
-1.00387766279121	-0.414427223727787	-0.440980184683475	0.709142661466161	1.05941934302413	-0.87674680008394	0.0343932833259207	0.149182853293622	-2.76115148396905	1.74499720121837	-0.0189910724099653	-1.16664367047219	0.605768564020831	-1.38658808619385	-0.0230247301239966	-0.14833369904799	2.23601678293642	-0.947956758291497	1.38713802931072	-0.906851406121536	-1.19172291986756	2.11728773196306	-1.69048375708439	1.21482482821787	0.0164455097319796	-0.473316832747142	0.757038249905274	-0.870805263376818
-1.38790057057137	0.851964191938476	-0.333138341313613	0.840687258236561	0.845205265677147	-0.461715997817705	-0.00531120354863146	-0.177198336477662	-0.53637932409078	1.50094186362868	0.279121976335589	0.0546350107002947	0.211670768660448	-1.01537941991525	0.898327660776916	-0.214876754822932	-0.0189811907675367	0.0935280017758872	-0.346056197649287	-0.0884819777653471	0.266822682257875	-1.18553579179883	-0.0644062169093332	-2.73184451801436	-1.63523151250541	0.982974148427587	1.17499595357035	-0.659083640082065
0.499830190477204	-1.29889754392241	-0.506021079506403	0.163620543206871	0.752394550692583	-0.763630435970466	-0.274627732264562	0.13657794347466	-0.0607853536355778	0.234883388648274	-0.291753242470893	1.20002400593074	0.668813096565918	-0.0276415990190141	-0.157355832975647	-0.134561541402922	-0.320385756956051	0.28480723861471	0.0450303905125839	-0.15318455584627	0.391046779162746	-0.505846775048631	-0.34119985127153	0.0595301724396196	-0.94802869463543	1.0850706743047	0.207796069830607	-0.610125359765588
-1.10496663197559	-0.793369106954321	-0.627743084760573	0.490240188410017	0.822043194121103	-0.834225865367856	0.851090009098976	-1.27795971050431	-0.125307354684327	-0.259642254425671	0.546587519961987	-0.686911223919105	-0.644121603725192	1.32093709725328	0.932892966983364	-0.33490501454223	0.120392498796132	-0.2195087470552	-1.52269524551346	2.29661861638373	1.25355989310532	-1.04447760221981	0.0616775057736521	-0.180913547903931	-0.341007093880979	-0.804694352119391	-0.658476563864503	1.228470306026
-0.980484824181564	1.1949538445702	-0.736969310841599	1.38756751917107	1.8717526587073	-0.935955924743507	0.256512575181728	0.194552143390052	-0.0766725819144632	-0.42885160464478	-0.263278862375788	1.02396750986929	-0.843042799875731	1.65730266459375	3.12009368495539	-1.91531758175974	-0.288567151776917	0.205389111276957	-1.48450973825413	0.861399566486622	0.124396765270574	-0.683514155596513	-2.08177480609004	0.512049194502024	0.193518450501947	-0.192386289517518	0.722185723466294	0.129637447474825
-0.498618951548626	1.41090200655464	-0.743344719333708	0.281837728626197	0.694594809813008	-1.82598446013584	-0.0738346780090265	0.277111280451675	0.834341426094136	-0.945536808710864	-0.250444692189385	-0.427251460064108	-0.285745076452659	0.0772254789808371	0.334411056923115	0.186196420241195	0.84929452990236	-0.657073113604377	NaN	NaN	-0.637822357951017	-0.210089387001066	-1.34225016502595	1.1898169547762	0.465942500674137	0.12236338107558	0.0245825687697387	0.344896768219898
0.812553204722041	-0.0261238534619124	-0.743344679420132	0.281837664724966	-0.0322650450969404	-1.75917040237272	0.708388014596062	-0.734784779088255	-0.353669239000731	0.309452849384825	5.67889357533337	-3.42030310064926	-0.0499499201064329	0.478209261377464	0.890111009609224	-0.186835605477889	1.46259224736833	-0.954967434634075	NaN	NaN	0.728187632477822	-0.933187769088202	-1.68781359231021	-0.103848457190131	0.318665287321994	0.488661634108224	0.695731491723802	-0.0555092243576709
-0.87836497426094	1.74180982535908	-0.752755985008793	0.298851848266324	0.962668984139295	0.306066222447016	-0.772651345036009	0.484535480603769	0.0966853397120104	0.494604191431026	-0.0877324441536099	0.376432513490657	0.934080708880005	-0.829321148172457	0.61239301678947	0.46429158524402	-0.790070320229156	-0.0312208298540275	NaN	NaN	2.07182648265153	-1.48186059220607	-0.159175407897108	0.419415464841509	1.45509099440758	-1.07829743525858	1.57835084268563	-0.634522533834479
1.7249437125214	-2.50858873005079	-0.743344700945934	0.281837666767918	2.20212287457206	-2.0155589901951	-1.42626791049832	0.279651220830684	0.263975657411483	0.0794778660230088	0.265681320628046	-0.489521801362882	-2.21879416306909	0.827148499770554	0.914399841282827	-0.821273364792781	-1.38643483482708	1.36449112897794	NaN	NaN	1.51028643318495	0.000633720286104813	1.01070691512373	0.400252337306375	0.315576886077184	1.75603955837444	-1.12602914030515	1.23374751888989
-0.136985184073604	-0.494637970671464	0.201996045159962	0.105683483624245	1.69229258488796	-1.29524224868477	-0.61745977687173	1.33067978870382	0.334114934781925	-1.09502876149743	0.00698206994228232	-0.460462117105376	-0.0402201329227785	-1.68606344523145	-0.682441421837452	0.62754057490169	-1.39579167377499	2.20594100147544	NaN	NaN	0.481435760426576	-0.10516712471893	0.487550968409468	0.852228579160857	0.405672235447411	-0.713095009711646	-0.653921244932064	0.41740926363661
0.706578269581887	-0.891119276835269	1.32973891922661	-2.12971461741117	-0.883993795635866	0.232378358595216	0.14753183833371	-0.144794422369465	0.12052683693325	-0.245207983516317	-0.128160529902175	-0.407371533416161	1.83599806083744	-2.15937725055397	-1.06154288974038	0.95107103738905	-1.34734074949733	1.15959770937888	NaN	NaN	-0.0491678203122667	-0.000954254452463387	0.14383998134234	-0.164367677900481	0.651917294845273	0.140083445589406	-0.426165402579713	0.780346934312682
0.601002371353918	-0.246713651164817	0.904325336421083	-1.1770518741301	-0.7443629482166	0.196774241643852	-0.420065642581471	0.0351443454527965	1.08688414425347	-0.624691763165972	1.57185655370384	-1.09597074463798	-0.79379058449321	0.308627982413467	-0.066696516272566	-0.542144201656184	-1.17429385058916	2.02928512997276	NaN	NaN	0.304487829622363	-0.384532211839389	-1.40723847116211	1.67185482748402	0.357245033405611	-0.731865218694669	-0.128881100902964	-0.169793264498466
0.496364826239554	-1.28957502211647	0.0942843855483989	0.269385177994573	-1.21347103247415	-0.884328858976177	-1.90382809346876	1.76198695736052	0.565886354705137	-0.31419588761341	0.24279326882376	0.150932167804818	-0.668510314569567	1.40415870952786	-1.20129751371692	0.209957814260388	0.319946167542693	-0.805953032947215	NaN	NaN	-0.774430939034876	-0.0903358056985561	0.876707538697869	0.37051543475708	1.39694126761503	-1.5002803956091	-0.319551023146501	0.699458712087123
0.325069101670413	-1.1831162721375	1.75072046662684	-1.32169941743609	-1.26457347970829	1.35551370516252	-0.685987305292681	1.14818913622719	-0.493193598750015	0.371701521444066	0.106194333427994	0.0872606915493696	-0.676033525119597	1.03051650944824	0.0449252261006662	-0.595546839221034	0.0393182823730783	-0.959056138422213	NaN	NaN	-1.55524321544442	0.508715786966307	-0.457715497822239	0.533133339798129	0.902286642124185	-0.913499405285452	-0.396604732637484	0.477959740758054
-0.688663711062612	-0.127312188125412	0.0631443149986883	1.07453004045968	1.12363878513245	-2.8929633070053	-1.467909588581	0.756411275513008	0.0126893728356331	0.929211117907052	-0.572550015846785	-0.653993447290597	-3.25769821970082	1.85112885448605	0.375886206312769	-0.654941794680856	-0.449208422856936	-0.115458197363729	NaN	NaN	-1.13598529603066	-0.605778724451867	2.00594736835906	-0.30184761113813	-0.290797642861103	-0.00559125209962137	-1.06606265153991	0.798320879459801
1.60773026574383	-1.97876622486071	0.499939785748055	-0.617729509769099	-0.581624925086389	-0.773498733733383	-1.00650057143044	0.873806212599182	-0.546890209337622	-0.190381994546175	-1.08852161762023	0.836243669602116	0.00910039335807188	0.227081726309652	-0.94971437269314	1.41180214527476	-0.0453179430963599	-1.19207388507593	NaN	NaN	-1.28144765219925	1.62640211594557	0.370986903813526	-0.614573693437327	0.335016999210428	0.352727655773376	0.860521099624114	-0.293749665883763
-0.921616019743558	-0.204149142419537	0.582942636172883	-0.315219310105335	-0.650811794515293	-0.850341545648309	-0.378090306051402	0.360635316303495	-0.698014338206419	1.17216463205546	-0.368664164649213	0.0761776208288052	0.034098964097262	-0.69877124805496	-1.35014143602611	1.33754409130455	NaN	NaN	NaN	NaN	-0.0147938441547415	0.695110248911554	0.647014156712991	0.746288276408266	-0.481872834101151	1.46076472421159	-0.405319715057628	1.50921731576526
3.20339434628208	-2.42850459717947	-1.26049924139932	0.121871173352919	-1.02248263736551	1.33156397776917	-2.12113925651731	2.35176565655839	-1.03754873092886	0.680927428655968	-0.329991240885452	0.13443965209905	-0.844453080745092	0.109771802475848	-0.185535754451013	-0.73696860840272	NaN	NaN	NaN	NaN	-0.483908441780017	1.48951977149464	0.0463301110042726	-0.506689685139377	0.749511294873944	-1.11802222280413	0.00815531931265298	0.291077032797712
1.07228561284946	-0.856816051680454	0.0487063910903864	0.513324061492053	-1.38743413126857	0.192141632889693	-0.972452879667213	0.525385297966204	NaN	NaN	-0.507833581269724	0.676126359565469	0.48817894061969	-0.915702285293348	-1.03327785690478	2.09906561724537	NaN	NaN	NaN	NaN	-1.05910167719497	0.92379491434447	0.658070932267993	-1.13790107614535	0.943863759956758	-0.742910505031002	0.206619514528112	0.417944846487661
0.587100488674034	-0.785197513429358	0.072790625456199	-0.0864405096218189	-0.574574308705854	-0.435631221610221	0.277087479102285	0.0600954350712288	NaN	NaN	0.564889697026345	-0.201727499157568	-0.903298361351305	0.715424375215889	0.00111623375604887	-0.60529736184399	NaN	NaN	NaN	NaN	NaN	NaN	0.0199391353852359	0.477916731565953	NaN	NaN	-0.810060142027613	0.599134816718761
-0.540086050947653	0.189897827417741	0.688520342736565	-1.2860198824865	0.0739057908981646	0.38617775642573	0.125653891514236	-0.0342813039152334	NaN	NaN	0.312560086923078	0.382923132915798	0.717751619822756	-0.104714835209265	0.309163401919381	-0.836987849791213	NaN	NaN	NaN	NaN	NaN	NaN	-1.03756503113168	-1.44215982022574	NaN	NaN	0.188621778368871	1.16220284749393
-0.837921376671756	0.691503447192852	0.873395611720869	-0.586535363256527	-1.76815296462776	0.748283681873684	1.1380126344642	-0.679948151194401	NaN	NaN	0.792806550616751	-0.0246395895892563	0.231139878887049	0.484026209939266	-1.34914289603973	1.1818209764159	NaN	NaN	NaN	NaN	NaN	NaN	-0.576929858388829	0.355922668884619	NaN	NaN	1.52536811721325	-0.854530992254279
-0.465624763713297	0.905637697220522	1.0045473889877	-0.73513582620176	-1.4205627813509	2.12914648441006	0.934161215626724	-0.447506644397211	NaN	NaN	0.0155348128653418	0.744471282572424	0.301802120826828	0.187420395304347	-1.19219625342428	0.252034821769031	NaN	NaN	NaN	NaN	NaN	NaN	-0.638634251159154	1.02290275652308	NaN	NaN	0.728476478854259	-0.503294500770546
0.170840136042929	-1.04993874225826	0.996907388877753	-0.910116313162752	-0.850943950744184	0.156931956371227	1.08241243979315	-0.501494560169094	NaN	NaN	-0.414296265587747	1.06121989132492	0.0389710264254008	-0.718586953340605	-0.939564380820622	1.24102247137008	NaN	NaN	NaN	NaN	NaN	NaN	-1.38313747586043	2.84017682157607	NaN	NaN	-1.50889079858876	-0.956289216786651
0.10309714282831	0.596178057401846	0.513920369711191	-0.121613018465191	0.0725875572581636	-0.0901958738932243	-0.352091243385187	0.00207465338612234	NaN	NaN	-0.0897357357172427	0.137137489546093	-0.271453860127085	-0.564413988828864	0.0563606151353788	-0.912793075740171	NaN	NaN	NaN	NaN	NaN	NaN	0.291805488683118	-0.35954344047727	NaN	NaN	2.10089535543627	-1.18268885911445
-0.964536952308039	0.825319274127354	-0.631259672154142	0.227048496664177	0.557069680033591	-0.15004773639596	-1.42533207622718	1.46626594152809	NaN	NaN	0.11738940658212	0.143427373476278	0.308463862889817	-1.17305941714878	-0.240803359492405	-0.382592261631928	NaN	NaN	NaN	NaN	NaN	NaN	-0.934142866637582	0.510726600111237	NaN	NaN	1.55968157547367	-1.74058803880596
-0.683272194928632	0.219858715960154	-0.298699292450997	0.0398809899299992	0.603604455063356	0.00316837904940353	0.815403972250686	-0.330982506791743	NaN	NaN	-0.234483434153103	0.321955776239379	-0.273587048566243	-1.2770410019326	-0.587514986755433	0.951753024144846	NaN	NaN	NaN	NaN	NaN	NaN	-0.182998498081332	-0.679742423337231	NaN	NaN	1.56131371957681	-0.934048519379143
-1.07981289919913	0.935880268427083	0.330034197831684	-0.661687750813448	-1.40445060971929	0.479819811306534	0.0406688114544889	0.609014190384312	NaN	NaN	-0.375161230506576	0.647872997638433	0.977534057943102	-0.731122209297371	-1.02513977384351	0.808557132721848	NaN	NaN	NaN	NaN	NaN	NaN	0.851956932958976	-1.00334543905093	NaN	NaN	0.178970388388628	-0.709784384083434
1.23655655155225	-1.15084460956034	1.70244309868872	-1.59062914461306	0.743872159916077	-0.10259131390953	0.261193297850003	-0.131394027881787	NaN	NaN	-0.181152377907465	0.464995057207945	-1.14837856822566	-0.181998049274449	-0.173650559525141	-1.32453762543596	NaN	NaN	NaN	NaN	NaN	NaN	-0.164448474302103	-0.439791518104582	NaN	NaN	0.222256490961308	-0.514326153111978
-0.225910592297304	-0.222642032804092	1.32380859632844	-1.35091434106946	0.846495537860973	-0.735596743625061	-0.192731679604542	0.08234677263357	NaN	NaN	-0.484641371571616	0.227284445997288	-0.595657036089187	0.558643616945727	0.642961883714378	-1.31713544530894	NaN	NaN	NaN	NaN	NaN	NaN	-1.51043926981524	-0.31924161736573	NaN	NaN	0.685898062589624	-1.01213421939587
-0.782534941409149	1.07075897818524	0.298807032924345	-0.4901305994128	1.20178584867407	-0.321536416328741	-0.378670804908224	0.887603254870681	NaN	NaN	-0.762198557087947	0.928411067512216	-0.173057072337916	-0.590924951678639	-1.35995788037592	2.59797082266629	NaN	NaN	NaN	NaN	NaN	NaN	-1.41170166218965	0.571894120808223	NaN	NaN	-0.522225023750667	-0.886503874064543
0.313114721881138	0.282309157837105	2.28607989880011	-1.65629011269048	1.12210102611174	0.292170871258698	0.209804538207382	0.589497816163558	NaN	NaN	-0.10719931447551	0.495056119443287	4.36052215249401	-1.71245249307315	0.600220200774206	-1.1668321180297	NaN	NaN	NaN	NaN	NaN	NaN	-0.904091154295791	-0.624986836259941	NaN	NaN	0.791117955486255	-0.368714124069774
-0.204444586938413	0.394137922864609	-0.0298914518788485	-0.432202120396086	1.02326341380407	-0.612927666988628	0.0436342860155204	0.599427824762877	NaN	NaN	-0.124350087924793	0.947969676814137	-0.366957956958305	0.257052637341038	NaN	NaN	NaN	NaN	NaN	NaN	NaN	NaN	-1.95599044415281	-1.06341003609555	NaN	NaN	0.882369827912426	-0.501431095056235
-2.52541692527447	1.88243183144085	-2.10761184755201	0.479898544898969	1.41728285860093	-1.08460885550838	0.848293525052332	-0.473518068906568	NaN	NaN	0.0216897912966564	0.271563162484265	-0.0656582052539742	0.89328204534323	NaN	NaN	NaN	NaN	NaN	NaN	NaN	NaN	-0.478237090671767	-0.67513678798179	NaN	NaN	0.455196295829404	-1.46927523487388
0.294231021328001	0.0480095328908049	-0.0881342073486436	0.0676975102405998	0.569052366434464	0.171115987062308	0.890679451308433	-0.726645974933912	NaN	NaN	-0.406593069910906	0.687717841821028	-0.0250644506801539	0.272803998755082	NaN	NaN	NaN	NaN	NaN	NaN	NaN	NaN	0.463952331268507	-0.930365315118318	NaN	NaN	1.84687468238024	-2.35995092903508
-0.313001758757809	0.0292045262961313	2.04168349277227	-1.18860284602225	0.249874863762796	0.0935375071154441	-1.69995856523957	2.18179569080479	NaN	NaN	-1.41079309958651	2.90668660843221	-0.0231252558958162	0.180824230738202	NaN	NaN	NaN	NaN	NaN	NaN	NaN	NaN	-0.00420198879264571	-0.835657655706362	NaN	NaN	-0.360299801783867	-0.157286624276384
-0.942084715739626	0.691840556874617	0.638028482888908	-0.649375167465837	-0.63747540086932	1.19768294003704	0.61953708012599	-0.677082436488543	NaN	NaN	0.235510495285702	-0.887903749405624	0.698859550782714	-0.600078352937155	NaN	NaN	NaN	NaN	NaN	NaN	NaN	NaN	1.66830482006365	-1.42039963628964	NaN	NaN	-1.35336850405557	1.47475432642857
-0.261512522852322	0.629360926975992	2.79037432423215	-1.48037602386726	-0.725000957095941	0.571209648810124	-0.432549666165043	1.71986984934012	NaN	NaN	0.715364556228699	-1.14648466677685	0.795010640090089	-0.559757985831928	NaN	NaN	NaN	NaN	NaN	NaN	NaN	NaN	0.285632891630902	-1.21066410726113	NaN	NaN	-0.914530285097242	0.376855076115303
-0.152688212311365	1.63507478593484	1.22799607620098	-1.23614271010303	1.40792960423599	-1.08251297319677	-1.26002855721076	-1.67556587642411	NaN	NaN	1.01627633555566	-0.981612223313809	-0.162436745470364	1.41940504215237	NaN	NaN	NaN	NaN	NaN	NaN	NaN	NaN	0.0186734711734976	1.3979102683211	NaN	NaN	-1.48644495751118	3.59168690607999
-0.560485475033816	0.87146876942514	0.0600037895250493	-1.08653080151372	-1.7679554755601	0.466333569844509	-0.716600744854481	0.696619433791098	NaN	NaN	-0.131075871871063	-1.01649178255315	-0.264777024494738	0.00468317762610479	NaN	NaN	NaN	NaN	NaN	NaN	NaN	NaN	0.751325906339148	-0.285658640642184	NaN	NaN	-1.15349219644317	0.221243651885076
0.549736282674052	-0.946916620862759	-0.745602386150799	-0.386449915306383	1.40121682708018	-1.95866374474225	0.325415258136595	-0.654643750535644	NaN	NaN	0.563020912015913	0.124282066632033	-0.465748019351802	0.857291445229203	NaN	NaN	NaN	NaN	NaN	NaN	NaN	NaN	1.81790953263214	-0.727197904606899	NaN	NaN	-1.40018572323854	0.24487951523332
2.85077615542899	-1.49710953028071	0.370686740847154	0.634510059774193	-0.0949104206782874	0.627106840183761	-0.642651228211899	-0.856671214102368	NaN	NaN	0.702558135716351	-1.03883792443411	1.62052487966301	-1.07252495754121	NaN	NaN	NaN	NaN	NaN	NaN	NaN	NaN	0.76737235565465	0.223865433384067	NaN	NaN	-1.30219826808154	0.0524917076705462
1.41978302725376	0.058322146435569	1.00036482144338	-1.7149054547146	0.105012996297316	0.664486229447628	-0.00536988434633305	-0.445543237669406	NaN	NaN	1.49034510338441	-1.98403892625704	-0.251936406638596	1.55552280292686	NaN	NaN	NaN	NaN	NaN	NaN	NaN	NaN	1.51177993528479	-1.07289765197973	NaN	NaN	-0.815738902865327	-0.435358151828224
0.726336651365019	0.105186496828009	-0.663139500470117	-0.340923351437595	-1.37817228840786	0.572011703736974	0.946415361885431	-0.463471384379172	NaN	NaN	-1.20349037270908	1.76244868536751	-1.09759830361514	2.24875012778727	NaN	NaN	NaN	NaN	NaN	NaN	NaN	NaN	0.831976248395002	-0.0475321865216177	NaN	NaN	-0.878637236418102	-0.386416011727349
1.74383238877999	-0.844093368956713	-0.0605144972149231	0.442949304498174	0.467320589797664	1.65766117775619	-0.578369877265113	-0.977802098242851	NaN	NaN	0.390203052013828	-1.00930273169398	0.631595296301805	-0.260531626251783	NaN	NaN	NaN	NaN	NaN	NaN	NaN	NaN	1.03368535654442	-0.101665659814656	NaN	NaN	-1.1164378279817	0.879938393229318
-0.63076322416565	0.708678613399432	-1.0528180974571	1.4145854785979	-0.170262397455833	1.39672198236523	-0.91547712972211	0.633981631605524	NaN	NaN	-0.532295744949505	0.837096326469164	0.132524013098575	0.279478647018118	NaN	NaN	NaN	NaN	NaN	NaN	NaN	NaN	0.867155431109001	-0.492699682683585	NaN	NaN	-0.716972068452043	-0.315971555803508
0.2040520696385	-0.63744157048482	-0.337715428172195	0.820121079862495	-0.276514567213884	0.956457797578474	2.22456456225397	-2.31582593876622	NaN	NaN	-0.810815198740041	0.843821154021562	0.268753891454987	0.170626590424339	NaN	NaN	NaN	NaN	NaN	NaN	NaN	NaN	0.082018262124763	0.723089626058255	NaN	NaN	-0.906644694264703	0.742680697675743
0.235515600044109	-0.113447149575026	-0.0913875315240563	0.31348160607849	-0.820231241954109	0.478192507620682	-0.0353826233978858	-0.147391282568758	NaN	NaN	0.373493991422727	0.350005008859908	-0.181192069497773	0.374664679856149	NaN	NaN	NaN	NaN	NaN	NaN	NaN	NaN	0.977311849189249	-0.156270593295784	NaN	NaN	-1.00013298575249	0.272511538071778
-0.702466639615586	-0.0423155219089991	0.548679265441359	-0.854498222104295	-0.367610829491651	1.36026145865888	0.572238308171709	-0.915001470304219	NaN	NaN	-0.149488785777105	1.23597131039453	0.016284312151576	-0.0787895773937256	NaN	NaN	NaN	NaN	NaN	NaN	NaN	NaN	0.238387962754639	0.924084782640447	NaN	NaN	NaN	NaN
0.735567814875018	0.132944840050751	0.972340837499646	-1.39618053113146	-0.456374710110582	0.81132618346848	0.756397726988319	-0.854650641356874	NaN	NaN	1.93248244035253	-1.68060655303538	-0.0160298148414602	-0.0477578531865331	NaN	NaN	NaN	NaN	NaN	NaN	NaN	NaN	NaN	NaN	NaN	NaN	NaN	NaN
-0.432746818892969	0.0351228851587612	0.0864351790298107	0.997370481384575	-0.101165008747975	0.711779969564781	0.442939631861559	-0.557769961908955	NaN	NaN	-0.897864441500921	0.467579498051073	-0.0555294696898562	-1.31673786850414	NaN	NaN	NaN	NaN	NaN	NaN	NaN	NaN	NaN	NaN	NaN	NaN	NaN	NaN
0.573173580288732	0.396826368102088	-1.19566571487823	2.62159897644727	-0.183853060205649	1.36033350457682	-0.336502105438542	0.293527765562716	NaN	NaN	0.249352946044047	-0.190989312496893	0.18543563867467	0.44586770954201	NaN	NaN	NaN	NaN	NaN	NaN	NaN	NaN	NaN	NaN	NaN	NaN	NaN	NaN
0.508236032625135	0.391566997514958	-0.373162665804939	0.521261971971544	-0.390860708246608	0.0942219402582278	0.277934096759269	-0.354041033529019	NaN	NaN	0.0206737508261	0.749950328448897	0.190071975308621	-0.195954538638089	NaN	NaN	NaN	NaN	NaN	NaN	NaN	NaN	NaN	NaN	NaN	NaN	NaN	NaN
0.214137855242693	0.929060592668656	-0.225259400145552	-0.0478618977751177	-1.19125012406842	0.8971573614657	-0.819330914951597	0.511757096408422	NaN	NaN	-0.0870672170382329	-0.415415366315353	1.18442640193361	-1.2572009305746	NaN	NaN	NaN	NaN	NaN	NaN	NaN	NaN	NaN	NaN	NaN	NaN	NaN	NaN
0.836431681279534	0.303159971759003	-0.186906142337816	-0.211117533506553	-1.41809830490279	1.50620832767893	0.0768734288829633	0.459480289392644	NaN	NaN	0.116935144083575	0.224619135404564	0.188011050361899	-0.0490523776278706	NaN	NaN	NaN	NaN	NaN	NaN	NaN	NaN	NaN	NaN	NaN	NaN	NaN	NaN
-0.378048551564977	0.0810288442103406	-0.132058604059682	-0.0543139625063645	-0.568096552043974	0.428498893177455	1.34254709071555	-1.49972071584503	NaN	NaN	-0.54076149500714	-0.346968195951531	0.931887434616937	-0.914157503510272	NaN	NaN	NaN	NaN	NaN	NaN	NaN	NaN	NaN	NaN	NaN	NaN	NaN	NaN
0.173516038009278	0.577349990255675	-1.98089411765439	3.31382887256362	-1.1344801665167	0.412401887411411	-0.171377007858142	0.310345296012606	NaN	NaN	-0.867060287166091	1.55705083413025	1.38230645640537	-0.994649584709315	NaN	NaN	NaN	NaN	NaN	NaN	NaN	NaN	NaN	NaN	NaN	NaN	NaN	NaN
-1.59380002378733	2.78454007811062	0.133522523806622	-0.0235880746200498	0.072169425194955	-0.160978200243846	-0.551772839701282	0.751227546641748	NaN	NaN	-0.268178794319218	-0.427559414117868	1.24682280567263	-1.33916033270009	NaN	NaN	NaN	NaN	NaN	NaN	NaN	NaN	NaN	NaN	NaN	NaN	NaN	NaN
-0.276696085786654	0.689250242760571	-0.0551430635119102	0.802358360510429	-0.6625583282233	0.381234347755391	-0.192061236078015	-0.743891963053022	NaN	NaN	-1.29482904786395	-0.107113958140842	0.536406097837954	-0.184878700316058	NaN	NaN	NaN	NaN	NaN	NaN	NaN	NaN	NaN	NaN	NaN	NaN	NaN	NaN
-0.487208908120946	0.285389611831358	-0.863691613989073	0.260454327389709	NaN	NaN	4.32550008248008	-3.87803156135673	NaN	NaN	-0.0586630987986812	-0.311446943366678	1.02748925720281	-1.17464794606084	NaN	NaN	NaN	NaN	NaN	NaN	NaN	NaN	NaN	NaN	NaN	NaN	NaN	NaN
NaN	NaN	0.357563458149721	-0.371325779623785	NaN	NaN	NaN	NaN	NaN	NaN	-0.253792790708341	0.385937500096691	-1.81580350592761	0.311312176086687	NaN	NaN	NaN	NaN	NaN	NaN	NaN	NaN	NaN	NaN	NaN	NaN	NaN	NaN
NaN	NaN	0.0679457706406535	1.1375006383811	NaN	NaN	NaN	NaN	NaN	NaN	-0.710768200067467	0.38881561140572	0.3000314136341	0.082768954520539	NaN	NaN	NaN	NaN	NaN	NaN	NaN	NaN	NaN	NaN	NaN	NaN	NaN	NaN
NaN	NaN	0.654220031301928	0.425083838305768	NaN	NaN	NaN	NaN	NaN	NaN	-0.254011613675724	0.524554993740312	-0.0763233961835276	0.0481389687168654	NaN	NaN	NaN	NaN	NaN	NaN	NaN	NaN	NaN	NaN	NaN	NaN	NaN	NaN
NaN	NaN	0.360143647537673	0.396878932116085	NaN	NaN	NaN	NaN	NaN	NaN	-1.25787478897409	-0.344845363866269	-0.918939003012914	-0.702310504048486	NaN	NaN	NaN	NaN	NaN	NaN	NaN	NaN	NaN	NaN	NaN	NaN	NaN	NaN
NaN	NaN	-1.06273779821376	-0.0327278682869041	NaN	NaN	NaN	NaN	NaN	NaN	-0.357636295224866	0.931797796023833	-0.187774966149952	0.00207834515996468	NaN	NaN	NaN	NaN	NaN	NaN	NaN	NaN	NaN	NaN	NaN	NaN	NaN	NaN
NaN	NaN	-1.45710515595128	0.520744175295224	NaN	NaN	NaN	NaN	NaN	NaN	0.240575011559645	-0.807675555143444	-0.0266866975921842	0.315016336082329	NaN	NaN	NaN	NaN	NaN	NaN	NaN	NaN	NaN	NaN	NaN	NaN	NaN	NaN
NaN	NaN	-0.182782828947595	0.0909954031172308	NaN	NaN	NaN	NaN	NaN	NaN	-0.0719675265228425	0.875753997216664	0.260320647570465	-0.261043918175792	NaN	NaN	NaN	NaN	NaN	NaN	NaN	NaN	NaN	NaN	NaN	NaN	NaN	NaN
NaN	NaN	-0.677800115826381	-0.302540112054328	NaN	NaN	NaN	NaN	NaN	NaN	0.0269562122286481	0.0620338293910755	0.40464402850279	-0.916830508239618	NaN	NaN	NaN	NaN	NaN	NaN	NaN	NaN	NaN	NaN	NaN	NaN	NaN	NaN
NaN	NaN	0.0663951209824542	-0.382287176019451	NaN	NaN	NaN	NaN	NaN	NaN	-0.348399971768984	-0.869811332977835	-2.66615565769658	3.47869213051134	NaN	NaN	NaN	NaN	NaN	NaN	NaN	NaN	NaN	NaN	NaN	NaN	NaN	NaN
NaN	NaN	0.989669292879417	-1.33927704460465	NaN	NaN	NaN	NaN	NaN	NaN	-0.510790647915937	0.101933520443201	-0.521426670950112	0.9214748335762	NaN	NaN	NaN	NaN	NaN	NaN	NaN	NaN	NaN	NaN	NaN	NaN	NaN	NaN
NaN	NaN	-3.38547948091076	1.56054672737966	NaN	NaN	NaN	NaN	NaN	NaN	0.151218063737126	-0.829796232337041	NaN	NaN	NaN	NaN	NaN	NaN	NaN	NaN	NaN	NaN	NaN	NaN	NaN	NaN	NaN	NaN
NaN	NaN	-0.244238288573076	-0.565047512255015	NaN	NaN	NaN	NaN	NaN	NaN	-0.287853609469525	-0.747573045445591	NaN	NaN	NaN	NaN	NaN	NaN	NaN	NaN	NaN	NaN	NaN	NaN	NaN	NaN	NaN	NaN
NaN	NaN	NaN	NaN	NaN	NaN	NaN	NaN	NaN	NaN	0.351514900806287	-0.680234751715808	NaN	NaN	NaN	NaN	NaN	NaN	NaN	NaN	NaN	NaN	NaN	NaN	NaN	NaN	NaN	NaN
NaN	NaN	NaN	NaN	NaN	NaN	NaN	NaN	NaN	NaN	-0.565796051180685	0.460047678525013	NaN	NaN	NaN	NaN	NaN	NaN	NaN	NaN	NaN	NaN	NaN	NaN	NaN	NaN	NaN	NaN
NaN	NaN	NaN	NaN	NaN	NaN	NaN	NaN	NaN	NaN	-0.565367956136595	0.68870411482052	NaN	NaN	NaN	NaN	NaN	NaN	NaN	NaN	NaN	NaN	NaN	NaN	NaN	NaN	NaN	NaN
NaN	NaN	NaN	NaN	NaN	NaN	NaN	NaN	NaN	NaN	-0.539520496865647	1.04674856009254	NaN	NaN	NaN	NaN	NaN	NaN	NaN	NaN	NaN	NaN	NaN	NaN	NaN	NaN	NaN	NaN
NaN	NaN	NaN	NaN	NaN	NaN	NaN	NaN	NaN	NaN	-0.949202570916624	0.36232067184898	NaN	NaN	NaN	NaN	NaN	NaN	NaN	NaN	NaN	NaN	NaN	NaN	NaN	NaN	NaN	NaN
