# Supplementary material for: Canalisation and plasticity on the developmental manifold of Caenorhabditis elegans
Source: Mol Syst Biol. 2023 Oct 18;19(11):e11835. doi: 10.15252/msb.202311835 (PMC10632735; doi:10.15252/msb.202311835)
Supplement: Supplementary file 7 — Source Data for Figure 4 [file MSB-19-e11835-s002.zip]

Archive with 74 entries (66 files):
- Figure4/
- __MACOSX/._Figure4
- Figure4/.MATLABDriveTag
- __MACOSX/Figure4/._.MATLABDriveTag
- Figure4/4E/
- __MACOSX/Figure4/._4E
- Figure4/4B/
- __MACOSX/Figure4/._4B
- Figure4/4C/
- __MACOSX/Figure4/._4C
- Figure4/4D/
- __MACOSX/Figure4/._4D
- Figure4/4A/
- __MACOSX/Figure4/._4A
- Figure4/4F/
- __MACOSX/Figure4/._4F
- Figure4/4G/
- __MACOSX/Figure4/._4G
- Figure4/4E/Fig4E_anova_Ahat.csv
- __MACOSX/Figure4/4E/._Fig4E_anova_Ahat.csv
- Figure4/4E/.MATLABDriveTag
- __MACOSX/Figure4/4E/._.MATLABDriveTag
- Figure4/4E/Fig4E_anova_phi2.csv
- __MACOSX/Figure4/4E/._Fig4E_anova_phi2.csv
- Figure4/4E/Fig4E_script.m
- __MACOSX/Figure4/4E/._Fig4E_script.m
- Figure4/4E/Fig4E_anova_phi1.csv
- __MACOSX/Figure4/4E/._Fig4E_anova_phi1.csv
- Figure4/4E/Fig4E_anova_lhat.csv
- __MACOSX/Figure4/4E/._Fig4E_anova_lhat.csv
- Figure4/4E/Fig4E_anova_tDev.csv
- __MACOSX/Figure4/4E/._Fig4E_anova_tDev.csv
- Figure4/4E/Fig4E_anova_lDev.csv
- __MACOSX/Figure4/4E/._Fig4E_anova_lDev.csv
- Figure4/4E/Fig4E_anova_rhat.csv
- __MACOSX/Figure4/4E/._Fig4E_anova_rhat.csv
- Figure4/4B/Fig4B_script.m
- __MACOSX/Figure4/4B/._Fig4B_script.m
- Figure4/4B/.MATLABDriveTag
- __MACOSX/Figure4/4B/._.MATLABDriveTag
- Figure4/4B/Fig4B.csv
- __MACOSX/Figure4/4B/._Fig4B.csv
- Figure4/4C/Fig4C_script.m
- __MACOSX/Figure4/4C/._Fig4C_script.m
- Figure4/4C/.MATLABDriveTag
- __MACOSX/Figure4/4C/._.MATLABDriveTag
- Figure4/4C/Fig4C.csv
- __MACOSX/Figure4/4C/._Fig4C.csv
- Figure4/4D/Fig4D_means.csv
- __MACOSX/Figure4/4D/._Fig4D_means.csv
- Figure4/4D/.MATLABDriveTag
- __MACOSX/Figure4/4D/._.MATLABDriveTag
- Figure4/4D/Fig4D.csv
- __MACOSX/Figure4/4D/._Fig4D.csv
- Figure4/4D/Fig4D_script.m
- __MACOSX/Figure4/4D/._Fig4D_script.m
- Figure4/4A/.MATLABDriveTag
- __MACOSX/Figure4/4A/._.MATLABDriveTag
- Figure4/4A/Fig4A.csv
- __MACOSX/Figure4/4A/._Fig4A.csv
- Figure4/4A/Fig4A_script.m
- __MACOSX/Figure4/4A/._Fig4A_script.m
- Figure4/4F/Fig4F.csv
- __MACOSX/Figure4/4F/._Fig4F.csv
- Figure4/4F/.MATLABDriveTag
- __MACOSX/Figure4/4F/._.MATLABDriveTag
- Figure4/4F/Fig4F_script.m
- __MACOSX/Figure4/4F/._Fig4F_script.m
- Figure4/4G/.MATLABDriveTag
- __MACOSX/Figure4/4G/._.MATLABDriveTag
- Figure4/4G/Fig4G.csv
- __MACOSX/Figure4/4G/._Fig4G.csv
- Figure4/4G/Fig4G_script.m
- __MACOSX/Figure4/4G/._Fig4G_script.m
