# Supplementary material for: Canalisation and plasticity on the developmental manifold of Caenorhabditis elegans
Source: Mol Syst Biol. 2023 Oct 18;19(11):e11835. doi: 10.15252/msb.202311835 (PMC10632735; doi:10.15252/msb.202311835)
Supplement: Supplementary file 7 — Source Data for Figure 4 [file MSB-19-e11835-s002.zip › Figure4/4E/Fig4E_anova_Ahat.csv]

Row	SumSq	DF	MeanSq	F	pValue
Strain	1.74808680299965	2	0.874043401499823	85.4569070578983	3.58337420327671e-33
Bacteria	1.49066951803877	3	0.496889839346258	48.5818767651159	5.83763070610828e-28
Error	5.80943857136724	568	0.0102278848087451	1	0.49999999999996
