# Supplementary material for: Canalisation and plasticity on the developmental manifold of Caenorhabditis elegans
Source: Mol Syst Biol. 2023 Oct 18;19(11):e11835. doi: 10.15252/msb.202311835 (PMC10632735; doi:10.15252/msb.202311835)
Supplement: Supplementary file 7 — Source Data for Figure 4 [file MSB-19-e11835-s002.zip › Figure4/4E/Fig4E_anova_phi2.csv]

Row	SumSq	DF	MeanSq	F	pValue
Strain	1.72417399188247	2	0.862086995941233	132.195554124364	7.27673490671669e-48
Bacteria	0.108239995022786	3	0.0360799983409288	5.53263811650206	0.000950177062414613
Error	3.70409895353941	568	0.00652130097454122	1	0.49999999999996
