# Supplementary material for: Canalisation and plasticity on the developmental manifold of Caenorhabditis elegans
Source: Mol Syst Biol. 2023 Oct 18;19(11):e11835. doi: 10.15252/msb.202311835 (PMC10632735; doi:10.15252/msb.202311835)
Supplement: Supplementary file 7 — Source Data for Figure 4 [file MSB-19-e11835-s002.zip › Figure4/4E/Fig4E_anova_phi1.csv]

Row	SumSq	DF	MeanSq	F	pValue
Strain	0.0905417075518537	2	0.0452708537759268	4.38028210872431	0.0129475878894308
Bacteria	4.72169537908908	3	1.57389845969636	152.286044749232	2.04932890890416e-72
Error	5.87036275437867	568	0.0103351456943286	1	0.49999999999996
