# Supplementary material for: Canalisation and plasticity on the developmental manifold of Caenorhabditis elegans
Source: Mol Syst Biol. 2023 Oct 18;19(11):e11835. doi: 10.15252/msb.202311835 (PMC10632735; doi:10.15252/msb.202311835)
Supplement: Supplementary file 7 — Source Data for Figure 4 [file MSB-19-e11835-s002.zip › Figure4/4E/Fig4E_anova_lhat.csv]

Row	SumSq	DF	MeanSq	F	pValue
Strain	3.38786022883392	2	1.69393011441696	59.8221544408104	2.65211948925658e-24
Bacteria	5.62949468961266	3	1.87649822987089	66.2696565577508	9.38618496892107e-37
Error	16.0835448669909	568	0.0283161001179417	1	0.49999999999996
