# Supplementary material for: Canalisation and plasticity on the developmental manifold of Caenorhabditis elegans
Source: Mol Syst Biol. 2023 Oct 18;19(11):e11835. doi: 10.15252/msb.202311835 (PMC10632735; doi:10.15252/msb.202311835)
Supplement: Supplementary file 7 — Source Data for Figure 4 [file MSB-19-e11835-s002.zip › Figure4/4E/Fig4E_anova_tDev.csv]

Row	SumSq	DF	MeanSq	F	pValue
Strain	17273954.6446803	2	8636977.32234014	122.679046015616	7.36189847707454e-45
Bacteria	12707078.230697	3	4235692.74356567	60.1634953529222	1.0725340590354e-33
Error	39144088.1485973	556	70403.0362384844	1	0.499999999999839
