# Supplementary material for: Canalisation and plasticity on the developmental manifold of Caenorhabditis elegans
Source: Mol Syst Biol. 2023 Oct 18;19(11):e11835. doi: 10.15252/msb.202311835 (PMC10632735; doi:10.15252/msb.202311835)
Supplement: Supplementary file 7 — Source Data for Figure 4 [file MSB-19-e11835-s002.zip › Figure4/4E/Fig4E_anova_lDev.csv]

Row	SumSq	DF	MeanSq	F	pValue
Strain	447126.449860667	2	223563.224930333	50.5960927721387	6.00458303628597e-21
Bacteria	162445.368681916	3	54148.4562273053	12.2547002781811	8.86004113225876e-08
Error	2509757.27181753	568	4418.58674615762	1	0.49999999999996
