# Supplementary material for: Canalisation and plasticity on the developmental manifold of Caenorhabditis elegans
Source: Mol Syst Biol. 2023 Oct 18;19(11):e11835. doi: 10.15252/msb.202311835 (PMC10632735; doi:10.15252/msb.202311835)
Supplement: Supplementary file 7 — Source Data for Figure 4 [file MSB-19-e11835-s002.zip › Figure4/4E/Fig4E_anova_rhat.csv]

Row	SumSq	DF	MeanSq	F	pValue
Strain	5.38406326313979	2	2.6920316315699	12.6693613415409	4.13964134991153e-06
Bacteria	28.4115318151731	3	9.4705106050577	44.5705464740026	7.05920277059798e-26
Error	120.690690360066	568	0.212483609788849	1	0.49999999999996
