# Supplementary material for: Canalisation and plasticity on the developmental manifold of Caenorhabditis elegans
Source: Mol Syst Biol. 2023 Oct 18;19(11):e11835. doi: 10.15252/msb.202311835 (PMC10632735; doi:10.15252/msb.202311835)
Supplement: Supplementary file 7 — Source Data for Figure 4 [file MSB-19-e11835-s002.zip › Figure4/4B/Fig4B.csv]

E. colih	E. colixi	C. aquaticah	C. aquaticaxi	B. pumilush	B. pumilusxi	P. fragih	P. fragixi
0.00067457011563758	-0.344519484271547	0.00204113384015359	-0.382508206347438	0.0015147143212619	-0.334783836882547	0.000745891474031303	-0.636455539450402
0.00174039624049249	-0.336017643934985	0.00671665264228262	-0.375227090465278	0.00237592632114432	-0.325415361654244	0.00133032223750396	-0.627117143157154
0.0040595226373691	-0.327515803598423	0.0186205867088655	-0.367945974583117	0.0036532264498791	-0.316046886425941	0.00228461413718902	-0.617778746863905
0.00856582696332191	-0.319013963261861	0.0434917455766801	-0.360664858700957	0.00550781285547498	-0.306678411197639	0.00377930125393996	-0.608440350570656
0.0163608624294821	-0.310512122925299	0.0855864881676266	-0.353383742818796	0.00814461877512011	-0.297309935969336	0.0060251869235009	-0.599101954277407
0.0283056950877596	-0.302010282588737	0.14190514435334	-0.346102626936636	0.0118166499290265	-0.287941460741033	0.00926343232408648	-0.589763557984158
0.0443898003633533	-0.293508442252175	0.198240771614505	-0.338821511054476	0.0168269827280915	-0.27857298551273	0.0137461175051175	-0.580425161690909
0.0631547482338598	-0.285006601915613	0.233342922898547	-0.331540395172315	0.0235275018068108	-0.269204510284427	0.0197089382917359	-0.57108676539766
0.0816177688400993	-0.276504761579051	0.231422463466066	-0.324259279290155	0.032313589301937	-0.259836035056125	0.0273412944280492	-0.561748369104411
0.0960327130535993	-0.268002921242489	0.193386210578573	-0.316978163407994	0.0436142430610098	-0.250467559827822	0.0367622237028389	-0.552409972811162
0.10338754176192	-0.259501080905927	0.136160805158243	-0.309697047525834	0.0578774714123527	-0.241099084599519	0.0480118465206213	-0.543071576517913
0.103002408305463	-0.250999240569365	0.0807760362477887	-0.302415931643674	0.0755512398516102	-0.231730609371216	0.0610658570745694	-0.533733180224664
0.0973577867648235	-0.242497400232803	0.0403779813149266	-0.295134815761513	0.0970606704124297	-0.222362134142913	0.0758748470585852	-0.524394783931415
0.0915791972365324	-0.233995559896241	0.0170279123799831	-0.287853699879353	0.122782564951563	-0.212993658914611	0.0924222144039275	-0.515056387638166
0.0916857588897893	-0.225493719559679	0.00616969662815169	-0.280572583997192	0.1530186116789	-0.203625183686308	0.110786915757824	-0.505717991344917
0.102368630156617	-0.216991879223117	0.00242387438475134	-0.273291468115032	0.187968848428615	-0.194256708458005	0.131193669047903	-0.496379595051669
0.125346513471335	-0.208490038886555	0.00282310591809769	-0.266010352232872	0.227707136766126	-0.184888233229702	0.154035619191416	-0.48704119875842
0.15911856957348	-0.199988198549993	0.00774207106437252	-0.258729236350711	0.272160599420088	-0.175519758001399	0.179862708079644	-0.477702802465171
0.200276123470727	-0.191486358213431	0.0209306307307446	-0.251448120468551	0.321095218345249	-0.166151282773097	0.20934000446896	-0.468364406171922
0.245703406473257	-0.182984517876869	0.0486747248361829	-0.24416700458639	0.374110052534549	-0.156782807544794	0.24318932861068	-0.459026009878673
0.29445353253212	-0.174482677540307	0.0970435178331783	-0.23688588870423	0.430642704462896	-0.147414332316491	0.282130453866206	-0.449687613585424
0.348292966724291	-0.165980837203745	0.16771771270991	-0.22960477282207	0.489988559400432	-0.138045857088188	0.326833563173566	-0.440349217292175
0.410864055011955	-0.157478996867183	0.256010381350877	-0.222323656939909	0.551335728052472	-0.128677381859885	0.377884872835183	-0.431010820998926
0.486392324467561	-0.148977156530621	0.354247541273306	-0.215042541057749	0.613816363520637	-0.119308906631583	0.435757695973818	-0.421672424705677
0.578920325863466	-0.140475316194059	0.457009055870694	-0.207761425175588	0.67657304265554	-0.10994043140328	0.500777304447802	-0.412334028412428
0.692053649535371	-0.131973475857497	0.559831489380078	-0.200480309293428	0.738836333029501	-0.100571956174977	0.573072676964422	-0.402995632119179
0.828248897367555	-0.123471635520935	0.65036039268232	-0.193199193411268	0.800006860617289	-0.0912034809466741	0.6525199906018	-0.39365723582593
0.987064105868336	-0.114969795184373	0.704126671317522	-0.185918077529107	0.859732686082616	-0.0818350057183713	0.738695812503832	-0.384318839532681
1.16344397197319	-0.106467954847811	0.69626436410411	-0.178636961646947	0.917971217745055	-0.0724665304900685	0.830865157304795	-0.374980443239433
1.34824635136597	-0.0979661145112486	0.622478656779938	-0.171355845764786	0.97502481743125	-0.0630980552617657	0.928025745676965	-0.365642046946184
1.53213648436595	-0.0894642741746866	0.509496422648088	-0.164074729882626	1.03154106866388	-0.0537295800334628	1.02901465806294	-0.356303650652935
1.71118016876318	-0.0809624338381246	0.403677699887386	-0.156793614000466	1.08847241654653	-0.04436110480516	1.13266231326961	-0.346965254359686
1.89051608089325	-0.0724605935015626	0.346022939019076	-0.149512498118305	1.14699518939716	-0.0349926295768572	1.23795993577023	-0.337626858066437
2.08340275820453	-0.0639587531650005	0.352235628574999	-0.142231382236145	1.20839411480211	-0.0256241543485544	1.34419868043626	-0.328288461773188
2.30597836812222	-0.0554569128284385	0.411054496295543	-0.134950266353984	1.27392430351642	-0.0162556791202517	1.45104544775329	-0.318950065479939
2.57053911342029	-0.0469550724918765	0.49987810194956	-0.127669150471824	1.34466715296735	-0.0068872038919488	1.5585399397925	-0.30961166918669
2.88027378288239	-0.0384532321553145	0.604575195641394	-0.120388034589664	1.42139871559621	0.00248127133635401	1.66702182696047	-0.300273272893441
3.22691467388162	-0.0299513918187524	0.729192231038454	-0.113106918707503	1.50448815543558	0.0118497465646568	1.77701577556805	-0.290934876600192
3.59146237604012	-0.0214495514821904	0.892288734498129	-0.105825802825343	1.59383989987554	0.0212182217929596	1.88910741776317	-0.281596480306943
3.94763740014993	-0.0129477111456284	1.11895420777583	-0.0985446869431824	1.68888653072246	0.0305866970212624	2.00383299672769	-0.272258084013694
4.26731584874932	-0.00444587080906644	1.43796052820175	-0.091263571061022	1.7886314675646	0.0399551722495652	2.12158463430542	-0.262919687720445
4.52649530909517	0.0040559695274956	1.88273838070198	-0.0839824551788616	1.89173257072459	0.049323647477868	2.2425127150611	-0.253581291427196
4.7098817210871	0.0125578098640576	2.48593778028642	-0.0767013392967012	1.99661149837661	0.0586921227061708	2.36639852718129	-0.244242895133948
4.81259542760966	0.0210596502006197	3.26008352202856	-0.0694202234145408	2.1015702878091	0.0680605979344736	2.49248136659804	-0.234904498840699
4.83856033029691	0.0295614905371817	4.17123147070385	-0.0621391075323804	2.20489690602056	0.0774290731627764	2.61925360470687	-0.22556610254745
4.79632787268059	0.0380633308737438	5.12829910917366	-0.05485799165022	2.30494536490614	0.0867975483910793	2.74427426488272	-0.216227706254201
4.69416770578265	0.0465651712103057	6.00887935145589	-0.0475768757680596	2.40018256298216	0.0961660236193821	2.86407992587791	-0.206889309960952
4.53691713404268	0.0550670115468678	6.71302146857921	-0.0402957598858992	2.48920182435744	0.105534498847685	2.97427509236901	-0.197550913667703
4.3265114502212	0.0635688518834298	7.20320606929423	-0.0330146440037388	2.57071040214392	0.114902974075988	3.06985394884048	-0.188212517374454
4.06591677755507	0.0720706922199918	7.49466951928347	-0.0257335281215784	2.64350337952484	0.124271449304291	3.14574570890519	-0.178874121081205
3.76360419652444	0.0805725325565539	7.61004192801857	-0.018452412239418	2.70643834467446	0.133639924532593	3.19750367571297	-0.169535724787956
3.43502636243136	0.0890743728931159	7.54872624974275	-0.0111712963572576	2.75842362865274	0.143008399760896	3.2219985202824	-0.160197328494707
3.09973914043644	0.0975762132296779	7.2980442467385	-0.0038901804750972	2.79842831753305	0.152376874989199	3.21795257605093	-0.150858932201458
2.77609547077009	0.10607805356624	6.8651582079965	0.0033909354070632	2.82551591218405	0.161745350217502	3.18617646163213	-0.141520535908209
2.47693385683553	0.114579893902802	6.29650649007577	0.0106720512892236	2.83889700691935	0.171113825445805	3.129437599179	-0.13218213961496
2.20830888232788	0.123081734239364	5.67078786936862	0.017953167171384	2.8379912432765	0.180482300674107	3.0519819048755	-0.122843743321711
1.97078207164304	0.131583574575926	5.06715680809087	0.0252342830535444	2.82248619517233	0.18985077590241	2.95881646698334	-0.113505347028463
1.76156790246575	0.140085414912488	4.52462991969658	0.0325153989357048	2.79238120843524	0.199219251130713	2.85491611421067	-0.104166950735214
1.57649912138728	0.14858725524905	4.02662134232328	0.0397965148178651	2.74800726315736	0.208587726359016	2.74452569398476	-0.0948285544419647
1.41183401290483	0.157089095585612	3.53326395793342	0.0470776307000255	2.6900187522083	0.217956201587319	2.63069354497592	-0.0854901581487157
1.26589759266162	0.165590935922174	3.03488037814807	0.0543587465821859	2.6193584364339	0.227324676815621	2.51510454548167	-0.0761517618554668
1.13971246176834	0.174092776258736	2.56958073615049	0.0616398624643463	2.53720150475753	0.236693152043924	2.39820486342144	-0.066813365562218
1.03562050265827	0.182594616595298	2.18363166997731	0.0689209783465067	2.44488768936246	0.246061627272227	2.27954626958201	-0.057474969268969
0.954178591395595	0.19109645693186	1.87843610550317	0.0762020942286671	2.34385130369056	0.25543010250053	2.15824035069487	-0.04813657297572
0.891333883531902	0.199598297268422	1.60505301528728	0.0834832101108275	2.23555796019973	0.264798577728833	2.03340764004209	-0.0387981766824711
0.838257999789491	0.208100137604984	1.3139329777043	0.0907643259929879	2.12145410584187	0.274167052957135	1.9045298592246	-0.0294597803892223
0.784539763798849	0.216601977941546	1.00566989473841	0.0980454418751484	2.00293216498864	0.283535528185438	1.77165454882226	-0.0201213840959732
0.722932161276287	0.225103818278108	0.730219331570396	0.105326557757309	1.88131082099967	0.292904003413741	1.63544652926002	-0.0107829878027244
0.652606727733333	0.23360565861467	0.540819956728904	0.112607673639469	1.75782746496725	0.302272478642044	1.49711693932224	-0.0014445915094754
0.578893351417775	0.242107498951232	0.451920351900917	0.11988878952163	1.63363848154943	0.311640953870347	1.35827967005342	0.00789380478377355
0.509856484074607	0.250609339287794	0.435182351833267	0.12716990540379	1.50982289654638	0.321009429098649	1.22078512700624	0.0172322010770224
0.451922873091446	0.259111179624356	0.445569807351584	0.13445102128595	1.3873857666263	0.330377904326952	1.08656708573872	0.0265705973702715
0.406977846607241	0.267613019960918	0.449320555376422	0.141732137168111	1.26725914729578	0.339746379555255	0.957518450663927	0.0359089936635203
0.372131262558049	0.27611486029748	0.435155283364537	0.149013253050271	1.15030006089329	0.349114854783558	0.835394569478331	0.0452473899567692
0.341778105825705	0.284616700634042	0.407827826468162	0.156294368932431	1.03728618141133	0.358483330011861	0.721733844307741	0.0545857862500182
0.310556820703744	0.293118540970604	0.374152538363081	0.163575484814592	0.928910678630457	0.367851805240163	0.617785663980293	0.063924182543267
0.275660288172032	0.301620381307167	0.334098625646319	0.170856600696752	0.825777734060294	0.377220280468466	0.524442360038698	0.073262578836516
0.237525762677742	0.310122221643728	0.283492650704713	0.178137716578913	0.728399761624545	0.386588755696769	0.442180477226066	0.0826009751297649
0.198857890765414	0.318624061980291	0.223381124972756	0.185418832461073	0.637196587240358	0.395957230925072	0.371023074449681	0.0919393714230138
0.162786984603462	0.327125902316853	0.164683571325519	0.192699948343234	0.552496074819874	0.405325706153375	0.310536593939759	0.101277767716263
0.131317794436383	0.335627742653414	0.122548209474989	0.199981064225394	0.474535208559786	0.414694181381677	0.259872447198266	0.110616164009512
0.104884777795144	0.344129582989977	0.105654213747643	0.207262180107554	0.403460613703278	0.42406265660998	0.217855727997244	0.119954560302761
0.0830160933939835	0.352631423326539	0.10977442371564	0.214543295989715	0.339327922364487	0.433431131838283	0.183113288260537	0.12929295659601
0.0653806893998298	0.361133263663101	0.120455328457032	0.221824411871875	0.282100117966956	0.442799607066586	0.154223449648069	0.138631352889259
0.0523501238099122	0.369635103999663	0.122748472872053	0.229105527754036	0.231645774322723	0.452168082294889	0.129862826751837	0.147969749182507
0.0446858809775032	0.378136944336225	0.111233627322093	0.236386643636196	0.187738681088209	0.461536557523192	0.108924605118865	0.157308145475756
0.0426427510119019	0.386638784672787	0.0934780206444306	0.243667759518356	0.150060521716677	0.470905032751494	0.0905882020973009	0.166646541769005
0.0451719914766124	0.395140625009349	0.0849677558290553	0.250948875400517	0.118207973348032	0.480273507979797	0.074331426337007	0.175984938062254
0.0498183604030558	0.403642465345911	0.0992315123150515	0.258229991282677	0.0917049002044743	0.4896419832081	0.0598898477640542	0.185323334355503
0.0534594395005009	0.412144305682473	0.138592925647623	0.265511107164838	0.0700193935741654	0.499010458436403	0.0471798830828035	0.194661730648752
0.0535156920882188	0.420646146019035	0.190051137066638	0.272792223046998	0.0525845040962641	0.508378933664706	0.0362084989399916	0.204000126942001
0.0489602820736483	0.429147986355597	0.229918555940384	0.280073338929158	0.0388208300290354	0.517747408893009	0.0269918777846612	0.21333852323525
0.0405707153213452	0.437649826692159	0.237022871791164	0.287354454811319	0.0281588093090221	0.527115884121311	0.019498861334575	0.222676919528499
0.0303357598521275	0.446151667028721	0.206256056878308	0.294635570693479	0.0200586527187037	0.536484359349614	0.0136253894619451	0.232015315821748
0.0204361205490715	0.454653507365283	0.15113107603008	0.301916686575639	0.0140262916073779	0.545852834577917	0.00919696663671466	0.241353712114997
0.0123956208054558	0.463155347701845	0.0931873098663489	0.3091978024578	0.0096243687623294	0.55522130980622	0.00599007794336931	0.250692108408246
0.00676786861855725	0.471657188038407	0.0483443075054336	0.31647891833996	0.00647802075524825	0.564589785034523	0.00376148810081977	0.260030504701494
0.00332585585888176	0.480159028374969	0.0211009190222187	0.323760034222121	0.00427584385842523	0.573958260262825	0.00227592667417297	0.269368900994743
0.00147097067796714	0.488660868711531	0.00774854344539648	0.331041150104281	0.00276690569194826	0.583326735491128	0.00132624750709012	0.278707297287992
0.000585525777916235	0.497162709048093	0.00239386711960053	0.338322265986442	0.00175491823794638	0.592695210719431	0.000744052791977644	0.288045693581241
