# Supplementary material for: Canalisation and plasticity on the developmental manifold of Caenorhabditis elegans
Source: Mol Syst Biol. 2023 Oct 18;19(11):e11835. doi: 10.15252/msb.202311835 (PMC10632735; doi:10.15252/msb.202311835)
Supplement: Supplementary file 7 — Source Data for Figure 4 [file MSB-19-e11835-s002.zip › Figure4/4C/Fig4C.csv]

AB1h	AB1xi	N2h	N2xi	PS2025h	PS2025xi
0.00149577211212102	-0.249489432843188	0.00153803725706732	-0.324873117307615	0.00148150064609923	-0.135867850654839
0.00747652733071052	-0.241186326323879	0.00990282606206771	-0.31374006431855	0.0109159192568779	-0.119792898206242
0.0271047009009348	-0.23288321980457	0.0388873347583032	-0.302607011329484	0.0570823212929492	-0.103717945757646
0.0719695283369257	-0.224580113285261	0.0931352187725669	-0.291473958340418	0.221706837472889	-0.087642993309049
0.141883728645553	-0.216277006765951	0.136043072566763	-0.280340905351353	0.666982970872586	-0.0715680408604524
0.211884637964535	-0.207973900246642	0.121198057045042	-0.269207852362287	1.59638273271807	-0.0554930884118558
0.248924190384317	-0.199670793727333	0.0658524012588193	-0.258074799373221	3.07856864776988	-0.0394181359632591
0.251245287046948	-0.191367687208024	0.0218224901765107	-0.246941746384156	4.83112489907672	-0.0233431835146625
0.254322351375525	-0.183064580688715	0.00441056014654221	-0.23580869339509	6.25046677631952	-0.00726823106606592
0.279140506339535	-0.174761474169406	0.000543689360181364	-0.224675640406024	6.78543323312028	0.00880672138253072
0.300747366868584	-0.166458367650097	4.14764158988449e-05	-0.213542587416959	6.36253303520344	0.0248816738311273
0.310341009716189	-0.158155261130788	1.81749336792799e-05	-0.202409534427893	5.3883124194676	0.0409566262797239
0.380501715402857	-0.149852154611479	0.000271592516957961	-0.191276481438827	4.34187425130234	0.0570315787283206
0.621938374889453	-0.14154904809217	0.00279365982130358	-0.180143428449762	3.46413637241276	0.0731065311769172
1.12379915518373	-0.133245941572861	0.0178134359450712	-0.169010375460696	2.72107884982865	0.0891814836255138
1.97662101309334	-0.124942835053552	0.0708298763283477	-0.15787732247163	2.05045774559775	0.10525643607411
3.25114995850753	-0.116639728534243	0.178212938604543	-0.146744269482565	1.57281624881444	0.121331388522707
4.88272209520189	-0.108336622014934	0.296636198977619	-0.135611216493499	1.36524665757584	0.137406340971304
6.65318711401839	-0.100033515495625	0.377857165987493	-0.124478163504433	1.28131373566656	0.1534812934199
8.27969299456804	-0.091730408976316	0.521294872177525	-0.113345110515368	1.16486881620983	0.169556245868497
9.46569088820135	-0.083427302457007	0.971597435186014	-0.102212057526302	0.9909794473149	0.185631198317094
9.99957279294799	-0.075124195937698	1.91651452739772	-0.0910790045372363	0.79186160106542	0.20170615076569
9.89922229615651	-0.0668210894183889	3.33070480703511	-0.0799459515481706	0.642544808534642	0.217781103214287
9.34064777078964	-0.0585179828990799	5.14634815658558	-0.068812898559105	0.617068443162664	0.233856055662883
8.4604993800214	-0.0502148763797708	7.24896245837943	-0.0576798455700393	0.65219899352764	0.24993100811148
7.39355472088531	-0.0419117698604618	8.91427891234349	-0.0465467925809737	0.611298927695718	0.266005960560077
6.35941928146694	-0.0336086633411528	9.19240760821348	-0.035413739591908	0.476013979841994	0.282080913008673
5.48789015948902	-0.0253055568218438	8.19888538708022	-0.0242806866028423	0.32486278326562	0.29815586545727
4.70900441333779	-0.0170024503025347	6.93358532634596	-0.0131476336137766	0.213172536529146	0.314230817905866
3.93110614159568	-0.0086993437832257	5.94650726692926	-0.00201458062471099	0.157737527852372	0.330305770354463
3.17888160939681	-0.000396237263916688	5.10007316297101	0.0091184723643547	0.150525392679645	0.34638072280306
2.53699562145066	0.00790686925539236	4.31400562966164	0.0202515253534203	0.159263727611512	0.362455675251656
2.06919189941832	0.0162099757747014	3.72133577197528	0.031384578342486	0.154991954970384	0.378530627700253
1.77271483899381	0.0245130822940104	3.28094917389025	0.0425176313315517	0.138882741001136	0.394605580148849
1.55672731628899	0.0328161888133194	2.77140656373074	0.0536506843206173	0.14311994012588	0.410680532597446
1.30833132707408	0.0411192953326285	2.19772805358919	0.064783737309683	0.188516478705805	0.426755485046043
1.00377914312569	0.0494224018519375	1.79891928262586	0.0759167902987486	0.2450148071474	0.442830437494639
0.713532085526646	0.0577255083712465	1.60722104279597	0.0870498432878144	0.280974054068976	0.458905389943236
0.499482658092825	0.0660286148905556	1.42659517472461	0.09818289627688	0.296873089706212	0.474980342391833
0.359459673450867	0.0743317214098646	1.13374976274167	0.109315949265946	0.283148948442565	0.491055294840429
0.264078314130758	0.0826348279291736	0.798820051718019	0.120449002255011	0.234872124728204	0.507130247289026
0.197897480503484	0.0909379344484826	0.56050618873677	0.131582055244077	0.190422855165921	0.523205199737622
0.162548033782929	0.0992410409677917	0.432791848608973	0.142715108233143	0.192625260310288	0.539280152186219
0.152448325305788	0.107544147487101	0.337605721228389	0.153848161222208	0.232221699462647	0.555355104634816
0.140431160630471	0.11584725400641	0.251786125802241	0.164981214211274	0.251267284280713	0.571430057083412
0.105629911586984	0.124150360525719	0.177189582497196	0.17611426720034	0.204461581180029	0.587505009532009
0.0591951107015047	0.132453467045028	0.10131421786749	0.187247320189405	0.115260276893064	0.603579961980606
0.0239455202553952	0.140756573564337	0.0398981421799877	0.198380373178471	0.0431549209008915	0.619654914429202
0.00692458815955055	0.149059680083646	0.00998001340328801	0.209513426167537	0.0104989965245246	0.635729866877799
0.00142739788029577	0.157362786602955	0.00154166784336614	0.220646479156602	0.00164175507614502	0.651804819326395
