# Supplementary material for: Canalisation and plasticity on the developmental manifold of Caenorhabditis elegans
Source: Mol Syst Biol. 2023 Oct 18;19(11):e11835. doi: 10.15252/msb.202311835 (PMC10632735; doi:10.15252/msb.202311835)
Supplement: Supplementary file 7 — Source Data for Figure 4 [file MSB-19-e11835-s002.zip › Figure4/4D/Fig4D.csv]

phi1	phi2	tdev
-0.0406288928736408	-0.0127034218967016	2790.51666666667
-0.007754608211712	-0.000156445082690484	2884.51666666667
-0.055060520224255	0.0242964478150264	2877.18333333333
-0.139865209396738	0.0708656430218555	2823.35
-0.0089090349535941	0.00875260886747067	2877.51666666667
-0.0107460676988645	-0.00120224715189244	2864.18333333333
-0.0129409356178423	0.00110528412905954	2783.85
-0.0164983787115099	0.0498035828740965	2984.36662634214
-0.0523493068817145	0.0182173523897862	2850.85
-0.010521162046889	0.0486704729774322	2944.18333333333
-0.00347582290873057	0.147258952550141	3345.85
-0.0119732479731713	0.0571314575737897	2984.18333333333
-0.0125076055809384	0.0505132770604815	2964.18333333333
0.0630880860143933	-0.00990850503861945	2937.53333333333
0.233975183636068	0.00194999660537076	3117.85
0.210592335377721	0.0535458108614904	3305.16666666667
0.0419667029677276	-0.017225693353513	2864.18333333333
0.228839158431177	-0.0504216953980473	3028
0.0237215785351382	0.000684331427338118	2980.23333333333
0.0978187357778943	-0.03327757262321	2874.33333333333
0.118324926215635	0.00174319534995032	3061.66666666667
-0.0347838626896789	0.0897913291609036	2994.33333333333
0.0540628746698098	0.0148049752982157	3028
0.0873772192942765	0.0472236418376485	3159.83333333333
0.152003633088203	-0.0629957923419948	2840.91666666667
0.155929216027904	0.0157169476417588	3163.66666666667
0.178980746885094	0.00609101665374906	3143.61666666667
0.169957586096011	0.0217450051944353	3197.68333333333
0.122880746001731	0.0234375112407694	3150.23333333333
0.0360288211215026	0.105068521760099	3244.3
0.0585603528781975	0.090580044562102	3244.33333333333
0.0849647248001565	-0.0781289709870203	NaN
0.236137062460078	-0.0127791951126399	3104.26666666667
0.217142548817574	0.0222486068402472	3244.33333333333
0.122447629463385	0.0667984039225545	3277.65
0.292144653868406	-0.00907389372936937	3285
0.0840206928346331	0.0463192446136235	3103.65
-0.0810887546614951	0.173149290115863	3151
0.0732751654235153	0.0351704495336652	3063.63333333333
0.257747013493784	-0.0238998264609269	3211
0.137573805921718	0.0192301686915956	3130.25
0.298862764397573	-0.0841654557448798	3130.98333333333
0.218943245291021	0.0123781487218723	3184.33333333333
0.104963239607659	0.0380129196469516	3052.95
0.0308360570953679	0.0479694826048329	2945.93333333333
0.038649096155593	-0.0063385518502493	3099.95
0.207153635704348	0.0134263632657633	3133.28333333333
0.0708920485920164	0.113211257847137	3260.28333333333
0.0814207027999083	0.125724019945487	3473.6
-0.0680220031883483	0.0512216641083202	2925.93333333333
0.0109976410774809	0.0293449319368927	2992
0.0468501504741938	0.0862773239312126	3278.65
0.173855149461584	0.1421602430045	3412
0.209798738084553	0.0306117777800675	3198.66666666667
0.0453806489822749	0.0397952001741243	3145.33333333333
-0.185076260391891	-0.025593570309313	NaN
0.0186850241984045	0.0354316124259216	3005.31666666667
0.042966762540767	-0.0105027506719647	2787.48333333333
0.144781349197773	-0.01654824377468	2908
0.0326788098004434	0.0308092006672992	2871.5
0.118101123027717	0.0102231534127357	2985.5
0.0607070380630027	0.0452167275150471	2986.5
-0.0180591716476531	0.00921856527060488	2799.5
0.165892490288131	-0.0310399264892467	2895.5
0.0791690470214546	0.0617818531119514	3034.5
0.0151020930302805	-0.005488964621756	2811.5
-0.00218911955166155	-0.0471023262681533	2715
0.150261773941977	-0.0556447857675507	2883.46666666667
-0.0266355423014082	-0.000579629279401875	2855.21666666667
0.276936442640698	-0.0447206227035484	2974.71666666667
0.0722623015521926	-0.0321768641696971	2816.98333333333
0.153933863819785	-0.0234584393016005	2989.13333333333
0.140684921499287	-0.0145864304220675	3037.95
0.170857468521847	-0.00422592963519127	3014.5
0.146098603525946	-0.0109707311984194	2953.71666666667
0.0417670434117849	0.00899457024983248	2887.91666666667
0.23702763722546	-0.0553105135979409	2943.28333333333
0.0280385728887348	0.0255843639049598	2908.63333333333
0.346495491960104	-0.088466609530955	3017.71666666667
0.167853905713097	-0.0720280596888961	2891.46666666667
0.142649409222921	-0.0454025906309099	2861.6
0.0454871518217829	-0.0238453961884342	2775.1
0.0117999442220944	-0.0132422172114321	2795.93333333333
0.0365817074746282	-0.0124803803807352	2872.06666666667
0.142034597571425	-0.0204027447880765	2894.48333333333
0.0414364922020801	-0.0968220275831485	2678.41666666667
-0.00772231791416053	-0.024922362869775	2699.73333333333
0.0287608824198925	-0.0328245147950068	2711.2
-0.0166986889714162	-0.0285534873971471	2667.75
0.189191378163619	-0.0974539960463499	2721.06666666667
0.0682730452589592	-0.0386052231598689	2748.53333333333
-0.00644543485374419	-0.033696379352923	2711.21666666667
0.0681519887318292	-0.0829161892548879	2694.4
0.0359266151962335	-0.0597456686402182	2695.2
-0.170632637803549	-0.02158857629897	NaN
0.0632576478597111	-0.10186672976938	2602.93333333333
0.0659442591107653	-0.0465338392960237	2716.53333333333
-0.000691891928078419	-0.0274768970388284	2695.2
0.0250107444949425	-0.0564035888370861	2700.55
0.0113076997089585	-0.0685239908814465	2705.86666666667
0.0104866564613697	-0.0440134830252585	2705.86666666667
0.120076677685805	-0.0844280787434696	2684
0.313036110318001	-0.0830325887793028	3004
0.187955467377225	-0.0586260329929387	2972
0.104353610367555	-0.100743172145539	2684
0.205589340764847	-0.106707532685992	2790.66666666667
-0.00194621469044711	-0.0464718649758571	2672.26666666667
0.175841819769542	0.0226189701921479	3100
0.0810080328831409	-0.0744045829468018	2700
0.0481808140135548	0.00224592437361466	2854.66666666667
0.114436072223579	-0.0819343075600833	2769.33333333333
0.042335757328747	-0.0395596766039071	2726.66666666667
0.0966816267499636	-0.0628120098412219	2838.66666666667
0.0893975653655047	-0.0851481110677956	2716
0.0587607748791331	-0.0730191539644315	2737.33333333333
0.105402206747917	-0.110458485951503	2668
0.0487709736708727	-0.0481004955179743	2700
0.0596906120777449	-0.0826104433146898	2673.33333333333
-0.09082160082036	0.00122863143293829	2700
0.0631430337375978	-0.0230726084925204	2854.66666666667
0.0243745947702087	-0.0609381384380557	2625.33333333333
-0.0413891301739373	-0.0479416641835364	2687.16666666667
-0.0358277266418388	-0.0688927972421485	2584.75
-0.0129968051812438	-0.0468852168750363	2635.95
-0.0126148033210037	-0.0457653804521077	2695.68333333333
0.0668348312780052	-0.0491147323909137	2747.68333333333
0.0367602619509701	-0.0422756818775608	2739.15
0.0283939250572613	-0.0706985132140874	2695.68333333333
-0.0524526473249482	-0.0348947109323066	2679.41666666667
-0.0400117860420428	0.00361686294665267	2841.55
-0.0194905051992927	-0.0354518875042034	2704.21666666667
0.0218847093821615	-0.0232832798425997	2815.95
0.0576646947107168	-0.0840752014360572	2644.48333333333
-0.0784844486235311	0.0731364559209482	2901.28333333333
0.0553788954214565	-0.0285585056002387	2739.15
0.133306505900162	-0.0781013604982621	2756.21666666667
-0.0213695706640181	-0.0173471673618424	2722.08333333333
-0.0408726699710365	-0.010810982944066	2790.35
-0.0423671767563339	-0.0234324921689479	2721.28333333333
-0.121474243213662	0.104135620678964	2909.81666666667
0.0213538174699879	-0.033067741242021	2773.28333333333
0.0192914732942494	-0.0532800624538537	2653.01666666667
-0.0429874149343368	-0.0734527314256551	2543.73333333333
0.227760404382807	-0.194191756949676	2498.4
-0.0104950258727821	-0.0958342137077846	2466.4
-0.0130644681319314	-0.0420945956827253	2620.53333333333
0.0333753518264938	-0.0217471072794856	2781.06666666667
-0.0116654680158382	-0.102225922030913	2518.13333333333
-0.0294871658149528	-0.0546477684004639	2678.66666666667
0.0395563159745911	-0.0866278197900655	2607.73333333333
-0.0492820104519709	-0.0832900809188118	2535.73333333333
0.00177332279745797	-0.0679742290550574	2588.53333333333
0.284562178737023	-0.206753181768528	2626.93333333333
-0.0131266348808308	-0.0692575608787913	2607.73333333333
0.0173967960561653	-0.0776748932103665	2614.13333333333
0.0072100150577203	-0.0887159569302271	2536.8
0.000661966103662005	-0.0776311703657011	2556.53333333333
0.0758682287826018	-0.130051719004658	2543.73333333333
0.0365047963203569	-0.0492145957582374	2755.46666666667
0.0126651436362209	-0.072692601562385	2626.93333333333
-0.0117411721825815	-0.0740460472775884	2492.53333333333
-0.0698425642236659	-0.0492568079645162	2562.93333333333
-0.0155961839048208	-0.0681778132368957	2550.13333333333
0.00376984930222126	-0.0492662221151105	2665.86666666667
-0.0609620895923125	-0.0885494003842998	2467.2
0.0103740610126686	-0.106584450555729	2536
-0.0102583432015605	-0.110326863296209	2493.33333333333
0.0130434322299224	-0.12815643035615	2475.73333333333
-0.0479498794345272	-0.111103247292053	2450.13333333333
-0.0642848560071793	-0.0824038205115134	2518.93333333333
-0.0309612578405243	-0.0989836742321947	2467.2
-0.0184475003281878	-0.102488220914678	2501.86666666667
-0.0300867280691507	-0.0877358610990138	2553.06666666667
-0.0445698763742572	-0.0844845625997089	2510.4
-0.034142113100776	-0.0883122484185542	2510.4
-0.0375676709284341	-0.0786133078642684	2510.4
-0.0772247541646869	-0.080416361512242	2467.2
-0.0311915262146182	-0.0855278265210374	2544
-0.0469657341865178	-0.0888617428691335	2535.46666666667
-0.0281510545669076	-0.111032750438	2441.6
-0.0578510415261005	-0.0785900473055419	2373.06666666667
-0.172005831310772	-0.0776239522538741	2390.4
0.0605824279344719	-0.0654117010859998	2638.93333333333
0.0431518784536897	-0.1019329865113	2544.53333333333
0.0457880291508375	-0.131224758568133	2467.2
0.0182709382099444	-0.0784739733381062	2553.06666666667
0.00038082961679379	-0.132025708497051	2467.2
0.0548746478712639	-0.0735586169227637	2664.53333333333
0.141794893830904	-0.0856144583737095	2681.6
-0.123423447965953	-0.0798723693543465	2407.46666666667
0.0536562778956133	-0.0541161053680567	2724.26666666667
-0.0593352321772989	-0.0986636521199579	2424.53333333333
-0.0717018155735312	-0.073158063457521	2493.33333333333
-0.0156298186618427	-0.112452843169608	2493.33333333333
-0.0409336470740102	-0.0713289634466612	2604.26666666667
0.0884043313254307	-0.16622480008973	2450.13333333333
-0.0839232717076458	-0.0923276182657856	2373.33333333333
0.00695098067713416	-0.0771553382171444	2621.86666666667
-0.037909317880854	-0.10039038315751	2510.41666666667
-0.00168891222331639	-0.0739721377376397	2587.75
-0.0127003732915022	-0.0823271670192037	2587.73333333333
-0.013287532434439	-0.0705801009737653	2528
-0.0981339639374117	-0.073342408785343	2493.35
-0.0022470965401788	-0.0585884851952893	2621.86666666667
-0.0502273070809983	-0.0304850300104305	2596.26666666667
-0.00449064312148316	-0.0679252593329106	2621.85
-0.0290196636114173	-0.0608001612190502	2630.4
-0.0454575110098881	-0.0563817448228645	2571.2
-0.0615897529236092	-0.106947614347873	2416.53333333333
-0.0500895281405859	-0.0528737634826242	2493.88333333333
-0.0608021184385098	-0.0952123881854418	2467.73333333333
0.00609776732548317	-0.107155651708043	2467.73333333333
-0.0542695802382268	-0.10860515500499	2450.13333333333
-0.0305280846265798	-0.0890330738019987	2536
0.00125505612395042	-0.0665624282836087	2570.68333333333
-0.0542406595822331	-0.0905479635798264	2433.61666666667
0.00581575938662803	-0.114779104249792	2416.51666666667
-0.0237410202129027	-0.096815606022548	2432.8
0.00177193323878182	-0.111847826590214	2459.18333333333
-0.0560850295009039	-0.087399593087017	2459.2
-0.0560734659551443	-0.0638511175811633	2570.66666666667
-0.0769450520782004	-0.0980074978920501	2425.06666666667
-0.0548889944805222	-0.0575507206214183	2536.55
-0.039944002825284	0.00693702050906459	2753.63333333333
0.0406337167723362	-0.0450199860939222	2753.6
-0.0505501334973297	0.00155629273279889	2753.6
0.0350976041081279	-0.0417840747871105	2821.86666666667
-0.00414257340707604	-0.0488195522867383	2719.46666666667
-0.00190884095094708	-0.0573262514941005	2693.86666666667
0.0188866819593982	-0.0364924189723286	2736.53333333333
0.0125575911102137	-0.0329577979365427	2710.93333333333
0.0405126420140473	-0.0317700560458397	2753.61666666667
0.0394018935767218	0.0124961249577653	2898.66666666667
0.0786073051843731	-0.0331267740476456	2890.13333333333
-0.0397845472644655	0.00776072834964977	2753.6
-0.0408419842802111	-0.0225877227883866	2710.91666666667
0.0132707695228002	-0.0301799070025058	2736.53333333333
0.178864135728014	-0.277375928266876	2796.25
-0.0106423126835493	-0.00792312989759247	2813.33333333333
-0.0369618218185398	-0.0644638331828399	2616.26666666667
-0.0153712276105645	-0.0558142699416236	2659.73333333333
0.00491006565543631	-0.0412179457264239	2728
0.0487689443916219	-0.0499110081908425	2779.2
0.0387019296596513	-0.0763849988453504	2685.33333333333
-0.0317185403654412	-0.0339522235945674	2753.6
-0.0182829645465427	-0.0578932490462211	2616.26666666667
-0.029034469712733	-0.0208215621513719	2762.13333333333
0.0860423566067163	-0.0945616770037851	2702.41666666667
-0.0424695684627178	-0.0305821948616043	2779.2
-0.101523531389326	-0.0284427815162284	2642.66666666667
0.0281993574279809	-0.083637776424699	2728
0.00738482754150446	-0.0450260804042653	2736.51666666667
0.0134509644477838	-0.0452293025975515	2753.6
-0.0201561129643225	-0.0490695002197596	2659.73333333333
-0.00538381211937803	-0.0481705664344704	2684.26666666667
-0.0115669654037249	-0.0487584695701346	2684.26666666667
0.0292606051383345	-0.0206312025417791	2761.88333333333
-0.0103438926636706	-0.0742542564244834	2615.2
0.00457239002663949	-0.0598118941586154	2666.4
0.088798213303886	-0.0408424762819319	2882.13333333333
-0.00257817278551343	-0.0660651016357884	2657.86666666667
0.0558447091786499	-0.0696016422827348	2718.4
0.082680746648223	-0.0718644271040539	2753.33333333333
0.0839616846856263	-0.071130522560465	2735.46666666667
0.0228193224699734	-0.0643342628138758	2735.38333333333
0.0803343565582746	-0.0401324340249258	2855.73333333333
-0.0647892511801862	0.048726504454421	2838.66666666667
0.0137381472096751	-0.0537134628887067	2718.4
-0.0211289212747755	-0.050563952483052	2674.95
-0.0281051539868989	-0.0213788697638282	2650.13333333333
-0.0166003814699965	-0.0469349859202354	2667.2
-0.00510958253785937	-0.0434582708895573	2709.86666666667
0.0140142826842864	-0.0502306639672958	2719.2
0.0399140898043025	-0.0422492459734363	2778.95
-0.18256955789729	0.0552257855153349	2744
-0.0409813367647825	-0.0300151011625788	2709.86666666667
0.00797237541570578	-0.0821988111051603	3137.6
0.0485243582691535	-0.0103911705931526	2810.93333333333
0.0416453062235162	-0.0164275677669671	2932
-0.250939547637028	0.0801707392431582	2776.26666666667
0.030978787110888	-0.0536888335633391	2793.86666666667
0.0192982482314355	-0.0454550035306427	2759.73333333333
0.0505397734406664	-0.0975455710469403	2647.73333333333
0.0230208168863168	-0.0597663024195532	2759.2
0.00439676438442299	-0.0518576407509661	2853.6
0.0147813993747577	-0.0381173077352592	2750.66666666667
0.00901504234528533	-0.00733073037054719	2853.6
0.126259950200356	-0.0124198544701651	2956.8
0.00984749700425766	-0.0612754693802613	2742.13333333333
-0.001395554757937	-0.0249251265840837	2793.86666666667
0.0615646311110766	-0.06750666177773	2725.06666666667
0.0130351766250524	-0.134520089475857	3008.8
0.0162768689002772	-0.0266570300061931	2810.93333333333
-0.00598389492687864	0.0304469797128533	2853.06666666667
0.0924545928836884	-0.0415841247363215	2802.4
0.00278408601939271	0.0751392677760232	3025.06666666667
-0.0508666015984653	0.0342253196162795	2819.46666666667
-0.0577065574634552	-0.00543993109591069	2887.73333333333
0.035099831665715	-0.0236660713946865	NaN
0.00242165638655426	-0.00824055109986683	2793.86666666667
-0.122028238354476	0.0569892529249782	2870.13333333333
-0.0397657134315276	-0.0067451061517934	2810.4
-0.0413014757556535	0.155807714360441	2793.33333333333
-0.0414597092276398	0.0139326852526043	2844.53333333333
-0.00695281060532386	-0.0201373175908658	2785.33333333333
-0.187083704157805	-0.0187918201623257	NaN
0.015706731369464	-0.0265851993262056	2864.68333333333
0.0854428848221049	-0.0407970660173156	2934.01666666667
0.0720173846626878	-0.0394004745236246	2847.6
-0.0284465035655372	0.0280007682818242	2898.8
0.0412197694415556	-0.0299887413791427	2847.6
0.0272075584870916	-0.0228604968441679	2839.6
0.109007726443949	-0.0473545800959336	2882.28333333333
0.102982560917928	-0.0247629303560229	2950.53333333333
0.118838191644598	-0.0233589749744566	2976.13333333333
0.020327766918227	-0.0036897542112631	2847.06666666667
-0.092142569241986	0.0205320972286622	2803.86666666667
-0.0164129949643971	0.0991233456968588	3070.55
-0.0881315268592503	-0.000346666806766124	NaN
0.0950289675479708	-0.0196387656839147	2967.61666666667
0.00381071711971362	-0.0421610975811606	2770.81666666667
0.0343622052488475	-0.0523826067588435	2736.68333333333
0.0245860588497591	-0.0141900821821934	2839.08333333333
-0.0231293902799723	-0.0134362002324092	2814
0.0233332848160876	-0.0259058356317119	2873.73333333333
0.0308403976889667	0.0109243396240159	2984.66666666667
0.089615722048456	-0.0387192850350538	2882.8
0.101376961386094	-0.0379679100601568	2881.75
-0.128750974628485	0.0422133531468688	2873.73333333333
0.0762335431099	0.0386567291156127	3068.8
0.0552963031311351	0.0739781094000246	3085.86666666667
0.0921465161873996	-0.0324296284504298	2871.46666666667
-0.0542029184503125	-0.0267554139450963	2793.86666666667
0.0464450458002809	0.0914705084001809	3068
-0.0352992574940969	-0.00417137460173621	2802.68333333333
0.0527757194711395	-0.0358079135834317	2802.66666666667
0.0738914236361678	0.0568764334202483	3059.48333333333
0.00435920125678259	-0.195999820209492	NaN
0.0792753693384702	-0.0591512626693238	2811.2
0.0496334481146152	0.0252273715113721	2913.61666666667
-0.032024285256449	0.0376528008064128	2948.53333333333
0.261367420786322	-0.00381480783364799	3137.08333333333
0.0297923086151341	-0.00875177338648261	2870.95
0.0825527377293068	-0.00362373272087096	2905.06666666667
0.20778881808506	-0.00134827131294724	3068
-0.265948021959342	0.0832581422387472	NaN
0.0679503624158351	0.0262504901912825	2957.06666666667
0.0786804070483844	-0.0483543253854477	2776.53333333333
0.109287688119362	-0.01119325706352	2974.13333333333
0.0642541939370304	-0.0466520447699107	2776.53333333333
0.00411315926122816	-0.00229914156019836	2870.93333333333
0.0643943061221749	-0.0193660223355742	2879.48333333333
-0.0104971858789139	0.00720791794646679	2844.26666666667
0.0142854193219356	-0.0450638778147717	2759.46666666667
0.155756350142758	-0.039765418218037	2905.06666666667
0.0386995533461017	-0.00284356547403342	2905.86666666667
-0.026281686920949	-0.00799742284915826	2819.73333333333
0.0599265242863308	-0.00251729180001707	2862.4
0.418591246735887	0.00489197283997865	3342.66666666667
0.109714392254528	0.112825303648145	3382.66666666667
0.28359264677468	0.0682707402328835	3502.66666666667
0.119886409068064	0.0516483643223971	3245.6
0.128855343631695	0.113276052699286	3330.93333333333
-0.0856779605779381	0.0731881405123485	NaN
0.0232756566607799	0.0730499934927189	3176.8
0.0749162236339888	0.117345161908228	3382.13333333333
0.0871374617142456	0.109171864401294	3339.46666666667
0.0975818260102468	0.114184817348116	3356.53333333333
0.13138785408008	0.0736211676396924	3270.66666666667
0.0662097960244522	0.0978192305439359	3279.2
0.0699931121030212	0.0587664210372524	3201.86666666667
0.108435548638386	0.106312942731213	3382.66666666667
0.121354189315111	0.0819500101281516	3253.6
0.110479581094027	0.122298313065713	3425.33333333333
0.15842846495303	0.0947961533589047	3416.8
0.128289351759709	0.100723276324686	3365.6
0.0826227041223875	0.113955541942453	3348.53333333333
0.059552983141815	0.082279426534	3244.53333333333
0.0797844296326594	0.118948120499768	3338.93333333333
0.0222677872373011	0.0719800128965301	NaN
0.0170307032148228	0.0945530560744603	3176.8
-0.081512173316076	0.00574787079772814	2923.73333333333
-0.0313126296505902	-0.00258510520821447	2784.8
0.05885147294964	-0.018080590837901	2859.46666666667
-0.0210200746494327	0.0186536831587027	2870.4
0.0206132142190563	0.00889698582487044	2891.73333333333
-0.00522755612603403	-0.00117414104240571	2838.4
0.0044572769278968	0.000390559609915816	2827.73333333333
0.000552041138155137	0.00479194761781269	2848.8
0.0534215425422144	0.00227027451357664	2977.08333333333
0.0717296993060529	0.0322972367843436	2934.66666666667
0.0180669580020613	0.0330736026906785	2838.13333333333
-0.00405735740421881	0.00310582903950634	2902.4
0.0834794794033465	-0.0424316460097223	2784.8
0.0578860421343538	-0.0120297957163248	2913.06666666667
-0.0599892557483957	0.0381885323032053	2816.8
-0.0606094932120421	0.0205317010861157	2752.8
0.00794012266028945	0.115051251254267	3116.53333333333
-0.136266417257001	0.0162948975470442	2656.53333333333
0.217960829943352	0.145715569348774	3512.26666666667
0.026734551195577	0.0824103436099232	3062.66666666667
0.0366288365025832	0.0952227196560209	3116.53333333333
-0.107731648062603	0.0311774734649183	2784.8
-0.0656075238203935	0.087490811989626	2955.73333333333
-0.0375296859801329	0.0418672257261273	2848.8
-0.0204011385567656	0.00894389229571729	2827.73333333333
-0.110743275453652	0.0583167170984983	2784.8
-0.159426150910891	0.0236389710113279	2699.2
-0.071001286643922	0.0265407898015997	2784.8
-0.0426990969480835	0.00372489294793245	2764.53333333333
-0.0194160234521384	-0.00706444613741557	2785.86666666667
-0.0468618036975068	-0.0277518765119809	2678.66666666667
-0.0385096752959269	0.140303192991023	3236.26666666667
-0.0248358815332427	-0.00637155994255243	2796.53333333333
-0.00636256792599812	-0.0231333482444183	2743.2
-0.00262565046572885	-0.0297039800490354	2764
-0.0207840210256421	-0.0208255740075047	2797.06666666667
0.0164608971852044	0.00307165385370415	2881.86666666667
0.0298619828737039	-0.031335672320562	2764.53333333333
-0.039130919071862	-0.024974495440437	2711.2
-0.0490519149040456	-0.00642788369474827	2689.33333333333
-0.137389561418519	-0.0141006633691651	2614.66666666667
-0.0915210849551647	0.0251590394465141	2753.86666666667
0.0292132569720085	-0.0358579515302224	2743.2
-0.13024363163368	0.046536363936624	2689.33333333333
0.073796355638695	-0.00361717081732066	2861.06666666667
-0.0107339110146171	0.0584254580518489	3043.46666666667
0.0483849267762361	0.0766946970138266	3169.86666666667
-0.0551923329298021	0.0777587539285604	2968.26666666667
-0.0414448884181431	0.000886820739191384	2872.26666666667
-0.100922578902248	-0.0136429653660625	2690.4
-0.0846021281104928	-0.0197823963007195	2647.2
0.0624228659711506	0.165444988345366	3504.53333333333
-0.101784956308455	-0.016720958829598	2657.86666666667
-0.0867188214258641	0.00563499844542821	2721.86666666667
-0.0705130963400521	-0.0212423149298859	2657.86666666667
-0.0735684210683833	0.00259592431158774	2786.4
-0.0170568671577441	0.0472888120427356	2936.26666666667
-0.0854341798408261	0.0448281394074624	2829.06666666667
-0.0813275094493361	0.0945989668689247	3064.8
-0.0874219927035115	-0.0171450736000967	2582.66666666667
-0.100704972952864	0.021346517670633	2668.53333333333
0.0235980958188519	0.0315539299141139	2925.6
-0.0772615915500929	0.00324426244353043	2679.2
0.123200034178851	0.0138223306926068	2967.73333333333
-0.016141883713571	0.047318219534121	2893.06666666667
0.013083796435483	0.256326845302321	3557.06666666667
-0.040782597949096	-0.0469869177883621	3118.13333333333
-0.0279674012348584	0.24653733913262	3503.73333333333
0.0138618230050516	0.154295252019728	3321.33333333333
-0.039103027971236	0.283115590375832	3599.73333333333
0.0150850926891491	0.0876149234265497	3042.93333333333
0.285805779049905	0.0549548136664896	3235.46666666667
-0.0825442606615546	0.0805137733680904	2861.06666666667
-0.0172024402610924	0.0415808742152327	2828.8
-0.0401168975306965	0.0602934727719619	2925.06666666667
0.0907451455874529	0.119660692388279	3182.13333333333
-0.103608969884418	0.353413574522783	NaN
-0.133446534436572	0.385458619534566	3857.33333333333
-0.014528138565133	0.182154672887858	3224.8
-0.190380399230405	0.0889635898507629	3900
0.0441248076482576	0.253859001404371	3610.4
0.03073904747755	0.119727431468653	3064.26666666667
-0.209850913336864	0.250159415288039	NaN
-0.185479190401684	0.479796507738132	4028.55
0.0508104471142203	0.575441661480244	4779.46666666667
-0.326510540592136	0.138917874926057	NaN
-0.0250309630193285	0.199569928536213	3256
0.0453176690636192	0.256485994701463	3610.13333333333
-0.214818118937455	0.279796391296082	NaN
-0.0897254674788703	0.447692252546184	4210.66666666667
-0.0168520427406987	0.437181189835584	4468.26666666667
-0.000722943892495246	0.198474848535311	3245.86666666667
0.0496868907879169	0.549691354490084	4694.13333333333
-0.168346398125974	0.177621443038924	3063.46666666667
-0.180635963993721	0.196811082349333	NaN
0.0847860763857711	0.580376528061251	4790.13333333333
0.170235621865911	0.484565741917464	4704.8
-0.329991719410902	0.309078358684874	NaN
0.150779446721059	0.5085300413365	4768.8
0.320337681130839	0.0792141035093505	3505.6
0.261804359443172	0.105451649079977	3506.66666666667
0.0560774674489926	0.111105439242232	3248.8
0.0635036233310285	-0.000572401250879267	2948.53333333333
-0.0156270300808115	0.172519697117612	3452.26666666667
0.229650025763981	0.146173658593284	3581.33333333333
0.196535709327261	0.0879996135700218	3376.8
0.278400588196154	0.0636102985505536	3409.6
0.184795098672001	0.144339655171319	3537.6
0.114568485738487	0.141741343650561	3528
0.23621506118834	0.0894612757893647	3430.93333333333
0.375620510701574	0.09567787982385	3666.66666666667
0.264951022718965	0.00800891121031497	3256.53333333333
0.208582327593948	0.0474103504713969	3227.46666666667
0.182081809249709	0.0539063685145983	3152
0.208038397278429	0.0813976241450469	3324.26666666667
0.146172426488053	0.169694635583968	3517.33333333333
0.0831297536990696	0.198414358246113	3506.66666666667
0.166942562457747	0.224602685509921	NaN
-0.00235365010090293	0.071457759679575	3012.53333333333
0.133911379594981	0.0281889393602803	3076.53333333333
0.0861658359930757	0.0447520610343515	3087.2
0.0989691545075973	0.155969644021074	3451.46666666667
-0.161052661537845	0.0730610927231969	2989.08333333333
-0.043764678859644	0.0153478064072406	2978.4
-0.0310789530223498	-0.0251087502009448	2743.2
0.0620070065884232	0.0342575989883598	2989.08333333333
0.00729802265564545	0.0310950622134498	2935.21666666667
-0.00257299120985538	-0.00509185687016619	2828.53333333333
-0.0145175076381498	0.0656532378662197	2967.73333333333
-0.133586871299098	0.0351313839042828	2861.06666666667
-0.0744856391099455	-0.0329106349507083	2699.73333333333
-0.0842619230877128	0.0196231562079067	2828.53333333333
-0.0490924960268687	0.0016401483958581	2817.88333333333
-0.000644146398799294	-0.025170522109402	2807.2
-0.163271746978258	0.0231751277866947	2743.2
-0.110640539215466	0.00431901116123476	2657.08333333333
-0.130737148208827	-0.0136050670650372	2646.15
-0.0555947754165658	0.00159160255854438	2721.35
-0.138235888793845	-0.0475955130704416	2486.11666666667
-0.0986873418678594	0.0205352939536287	2807.2
-0.151184642343189	-0.00427663698060695	2582.13333333333
-0.0256351942689662	-0.0326374119084426	2689.33333333333
-0.171210624587774	-0.0209433944871985	2646.41666666667
-0.0865005882274381	-0.0185393752676677	2657.35
-0.0732087842733616	0.00762836696716196	2817.88333333333
-0.123711550224908	0.00692791304122517	2689.08333333333
-0.137278859733273	-0.0257148234626931	2668
0.028855640215433	0.00865070967015667	2967.46666666667
-0.0374454476063852	-0.0244157122984711	2679.46666666667
-0.0424476426874892	0.092023996194334	2946.66666666667
0.0502107254332793	-0.00686034595318468	2914.13333333333
0.0895571499955089	0.0571879616368866	3107.2
0.0174196532114191	-0.0485710022000186	2903.46666666667
0.00350435237335893	0.0411852563520979	2936
-0.0311498477002636	0.0284958566223293	2870.93333333333
0.0351857964885756	0.023935634888093	2903.46666666667
-0.0118936233507369	0.0509434409617795	2892.8
-0.0488908537489759	-0.0129482960222933	2743.46666666667
-0.0706545103242666	-0.0644395593896947	2508.26666666667
0.0220785036444651	0.0273772062760784	2870.93333333333
0.146442352367009	0.0897320879168027	3224
-0.0664651929127834	0.00369262521294232	2710.93333333333
-0.19968703563081	0.0166589827015819	2646.93333333333
-0.114058237724211	0.0172762959878943	2710.93333333333
-0.34621179692842	0.0248376463730029	2646.93333333333
-0.0950531638879076	0.039375298192581	2796.8
-0.0990425295409684	0.0582100799102436	2850.66666666667
-0.0872776711034621	0.0571344708253874	2850.66666666667
-0.0418784380041373	0.0526116131892823	2882.66666666667
-0.0515235479680068	0.0426893668921977	2829.33333333333
-0.141846962718354	0.0193090597731454	2722.13333333333
-0.0641711013720453	0.00579341801484897	2678.93333333333
-0.135060460030319	0.0150041682212373	2700.26666666667
-0.108873854536046	0.00310439519646632	2646.4
0.324306085445511	-0.0787116824193781	2991.2
0.268285521988285	-0.0494209343645364	2991.2
0.319212541219978	-0.128010117196718	2927.2
0.187413139412739	-0.0546645186467353	2894.4
0.403443438673152	-0.106907876562326	3097.86666666667
0.174517475473926	0.0271914813420708	3150.4
0.213818499703141	-0.0347688680559178	3001.86666666667
0.142672183715689	-0.0717261289792182	2723.2
0.0355899942865737	-0.0399171273433978	2669.86666666667
0.243810288780958	-0.0804727107587883	2819.73333333333
0.267317621440046	-0.0932954834698038	2873.06666666667
0.339745520103656	-0.166047198636568	2733.86666666667
0.114410288981838	-0.0242435648851197	2851.73333333333
0.0261805120139653	-0.0719328409447978	2552
0.133914919433203	-0.0186601069400352	2883.73333333333
0.0631195515324245	-0.035956229064074	2691.2
0.219302908460444	-0.072044436040271	2830.4
0.294357172992385	-0.0967764310834686	2873.06666666667
-0.205411356214588	0.0031244118775538	2540
-0.181750914653747	-0.0409429275091887	2465.33333333333
-0.16872412737954	-0.0374256870853825	2401.06666666667
-0.350468513893492	0.0541317617207598	2379.48333333333
-0.155415544953791	-0.0322522840590012	2508
-0.261542128249903	0.00426379134435386	2443.73333333333
-0.247162322615844	-0.0136292918539851	2486.68333333333
-0.137437510706133	-0.0299393889098672	2497.33333333333
-0.180874794637449	-0.0564365893457858	2401.33333333333
-0.167864096593031	-0.0921634136329505	2326.4
-0.2344673446656	-0.0734339139056426	2337.06666666667
-0.439456730258369	-0.0219278818987638	2251.45
-0.405532366014525	-0.051583005098987	2262.38333333333
-0.383927455996152	0.0037497637655969	2251.73333333333
-0.0354596454789801	0.00354291139752691	2593.86666666667
-0.271033976361135	-0.0496625427767643	2326.38333333333
-0.219084505338418	-0.0372921984514364	2496.8
-0.272267149032737	0.0428525915681439	2733.6
-0.362875973580691	0.0121010601237316	2433.33333333333
-0.245994609611255	0.0329328556728317	2604.53333333333
-0.293000791809284	-0.0449851775875852	2379.73333333333
-0.265367828834363	-0.0598274319287759	2465.33333333333
-0.334044391547199	-0.0710898044510929	2262.38333333333
-0.254846637600886	-0.0665080949938373	2283.73333333333
-0.413955411940645	0.00343553311895613	2262.13333333333
-0.289300638925918	-0.0926671195078466	2251.73333333333
-0.309868979607859	-0.0326926746820175	2358.38333333333
-0.185672929937744	-0.0766816908886782	2497.33333333333
-0.187239724607531	-0.0513940785959336	2444.81666666667
-0.298595239352796	-0.0498802667775122	2486.93333333333
-0.20335165700996	-0.0394796073015766	2444.8
-0.156920508029126	-0.0645532547723048	2391.46666666667
-0.296607628572337	-0.0557045202528425	2348
-0.153888969843643	-0.0147681335190995	2434.13333333333
-0.302111695059792	-0.0453939851797893	2294.4
-0.346364146510698	-0.0260661639725437	2380
-0.49485219823617	0.0295041727053788	2358.66666666667
-0.217540187522612	-0.0497317423385784	2423.46666666667
-0.321618864753862	-0.00916926359790508	2348.26666666667
-0.207817844841215	-0.0459538072476657	2369.33333333333
-0.168301689449386	-0.0783443586448934	2337.06666666667
-0.23037280065245	-0.05443264927201	2326.93333333333
-0.267632189165992	-0.012080864234347	2316.28333333333
-0.316442415745217	-0.0106942232665259	2390.13333333333
-0.222983375960796	-0.03064290826252	2347.73333333333
-0.193252681994957	0.0410134174880561	2572.8
-0.215276586979698	-0.0481425668678566	2326.4
-0.174332005971425	-0.0529322844764459	2412.26666666667
-0.194644539401052	-0.0519826821215487	2358.93333333333
-0.128996936018592	-0.114434007198989	2316.26666666667
-0.15574463356728	-0.0618512579531244	2358.66666666667
-0.145532064836268	0.0967474673780517	3045.88333333333
-0.0522205880673301	0.109562954932439	3056.53333333333
0.0761723283990992	0.0667394962260865	3036
-0.0395970407856948	0.114626535528295	3121.35
-0.0891045128349146	0.0848302403892507	3024.53333333333
-0.0616799429422363	0.0443782823538273	2821.06666666667
-0.0940095795924072	0.0181625749293153	2778.41666666667
0.169428942208951	-0.030583282394995	2874.41666666667
0.139359787929713	-0.00923268094204396	2875.21666666667
0.0863498281149773	0.0391273241176183	2992.53333333333
0.175462565838473	0.0259354272773648	2992.55
-0.155024451411328	-0.0399975846842769	2571.23333333333
-0.180419210845248	-0.0408412014521341	2550.11666666667
-0.083206299634529	-0.0552570447928592	2582.11666666667
-0.260782942961086	-0.0539841955638592	2485.83333333333
-0.12165847923545	-0.0134892415370225	2646.11666666667
-0.165374410811447	-0.0405424667902083	2560.5
-0.134908586598189	-0.0528295069947162	2464.51666666667
-0.0863946191193364	-0.074968158401455	2443.18333333333
-0.106791359529177	-0.0457121506094297	2560.78333333333
-0.154858998932531	-0.00248534507828109	2657.05
-0.175710866834716	-0.0335590248492841	2582.11666666667
-0.256394589684278	-0.013444698862538	2539.18333333333
-0.103555445092565	-0.0212896341676804	2635.45
-0.115121389447672	-0.0359038074492477	2603.66666666667
-0.36677776460849	-0.0262712548344557	2421.86666666667
-0.217567785947554	-0.0636950282216559	2400.78333333333
-0.166781758888896	-0.0954762666492108	2379.45
-0.263906852124746	-0.0560443112314365	2422.11666666667
-0.150075745776947	-0.0871190418807643	2368.51666666667
-0.241848396832145	-0.0603371229719188	2411.18333333333
-0.23226008941761	-0.0677204455110243	2411.16666666667
-0.213241081579654	-0.0819504504805153	2315.18333333333
-0.319974357870165	-0.046617462092123	2347.18333333333
-0.223453881895346	-0.0644393686408418	2432.78333333333
-0.329498378478969	-0.051193686111277	2368.78333333333
