# Supplementary material for: Canalisation and plasticity on the developmental manifold of Caenorhabditis elegans
Source: Mol Syst Biol. 2023 Oct 18;19(11):e11835. doi: 10.15252/msb.202311835 (PMC10632735; doi:10.15252/msb.202311835)
Supplement: Supplementary file 7 — Source Data for Figure 4 [file MSB-19-e11835-s002.zip › Figure4/4A/Fig4A.csv]

lhat	rhat	Ahat
-0.138330301103301	0.281952275990972	-0.522521643310213
0.0813597429145457	0.278064397295764	-0.200082887773365
-0.287250109953752	0.340026140848055	-0.852121852670817
-1.23202934782853	0.806032680204216	-1.3237047897493
-0.0972134564247402	0.025890803169206	-0.281119620710907
0.0140051836957309	0.114187787212953	-0.315237917705825
-0.164290943681845	-0.340281270439603	-0.545572077643396
-0.28982436813079	-0.121043610292955	-0.595820377614424
-0.402470739433617	0.481271490071973	-0.439548247892844
-0.409045777846797	-0.260930075552548	-0.444454832787316
-0.409045736683427	-0.26093011844512	-0.871212116630831
-0.418751733693689	-0.249509648661091	-0.506949389000028
-0.409045758883255	-0.260930117073824	-0.498118911491612
0.565895960832857	-0.379170496991704	0.244595752212194
1.728951273501	-1.87964193637022	2.08840763998661
1.29021693170997	-1.24018391903043	1.92564871326387
0.454811580848447	-0.269288629924368	0.0543374662873167
2.16311480181797	-1.33727602419343	1.84828804755801
0.422696437119716	0.27115061896452	0.0187277334869048
0.873169062118463	-0.864748674301263	0.468279175997675
0.958770938550706	-0.661694053065823	0.735012745944594
-0.942393696233391	-0.368304796561813	-0.730683530737911
0.407806425848888	-0.105548968755151	0.291994338617824
0.432644797586671	-0.508130329493816	0.510259130460811
1.06765454610162	-1.3133267673978	1.41556647714984
1.25831872028326	-0.843810155164013	1.06150305561989
1.3935771863962	-0.943555587722298	1.42726686022127
1.38569795885152	-1.06100814483591	1.11562256507999
0.887587412991206	-0.531739253983071	0.870110969320329
-0.293451068635493	-0.297706378487769	0.0458715494896991
0.0495226049661191	-0.423339257080731	0.142665555490474
0.697943307008561	-0.894254866143249	0.637766527083741
2.11332574923049	-1.51779034718672	1.8562203814257
1.72283525742042	-1.35688602497816	1.72350288842721
0.665738341780912	-0.779100162478352	0.757537700001717
2.71523767139624	-1.56186411070852	2.52402496090473
0.326747488628574	-0.740216695479361	0.423616976663047
-1.81603150824746	-0.127985255594244	-1.16471516216624
0.266681007401955	-0.404667909793813	0.525899414049985
2.46318860510271	-1.24793730461898	2.09793026943613
1.01558166034659	-0.885990262335319	0.889529138872135
3.23532281148909	-1.44378488985686	2.44814899177393
1.62402260861819	-1.27984759757847	1.94132048300734
0.419457573970429	-1.17942325002034	0.594224066070672
-0.411374137835792	-0.709506337000534	0.0979215297523143
0.739868782411581	-0.0242050107412742	-0.239471088304076
1.38926365224327	-1.60120862235316	1.83747054062687
-0.32632913378889	-0.678947436200485	0.506482367070167
0.295165559460831	-0.152786779717596	0.354808616056143
-0.728209538339334	0.499406817489252	-0.593456316399276
0.0092847768460552	0.100383103719147	-0.0599413496573815
0.26332581354256	-0.239689682476091	-0.186525960846066
0.923434696331309	-1.02367548489166	1.15670143961421
1.36036216755434	-1.38727015446545	1.90155971552466
0.44671659612134	0.219358629603161	0.165857267328979
-0.875530070496215	1.30959328030698	-1.12605650265424
-0.0272724020962583	-0.10022078673813	-0.0541097538678115
0.06908214667296	-0.629566195890564	0.226006687353239
0.812918115414229	-0.963208717328579	1.41591336842232
-0.356465261683788	-0.765460088674446	0.142813354687689
0.558173827442309	-0.97214353497747	0.972287413045122
-0.185808246008991	-0.717591087739264	0.498043854382827
-0.514841969405235	-0.0609342113280922	-0.0579753546254735
1.10257998249825	-1.17621194583457	1.56019218726458
-0.27242203714268	-0.914082307043674	0.769586089737796
-0.165765085477156	0.116914841620524	0.474117820488752
0.247101228062556	0.228889578468241	-0.00838063261515334
1.37052341942358	-0.516245693997337	1.31818151440251
-0.0782680279545261	0.40047388643817	-0.268511105783457
2.15226648706492	-1.80346827897014	2.93311780425666
0.556951767203402	-0.759182445585709	0.335582387343843
1.27972329581272	-0.964768311724869	1.13181310568514
1.18926507003745	-0.630627239652045	1.05398791365461
1.09961083228627	-1.1713779758837	1.53780534983812
0.952843363692688	-1.11617634599027	1.19976879671137
0.0842694449371925	-0.568714476513858	0.109269387481028
2.05183712193077	-1.52874153413713	2.15628145411608
-0.115325849890692	-0.608556435149674	-0.0833412103967758
3.4190141394271	-1.7619425738123	3.42147159454824
1.59306410541245	-0.94698119756543	1.33466609635397
1.17735383211985	-0.909845123331733	1.13600638468471
0.211571904583982	-0.404232835690891	0.351583942296249
-0.0436156485451011	-0.144137279611555	0.087179987315453
0.275370897017066	-0.0331031032768708	0.304157103037055
0.820698822864898	-1.04712033400472	1.33446204950112
0.762656115412214	-0.193565972769513	0.2177065472617
-0.152100828589137	-0.0747502940065099	-0.0527698233769327
0.0888889366195212	-0.388697335969888	0.214637575759437
-0.250870129209391	-0.0174215437704881	-0.0406627233301368
1.73381268450012	-1.09944264984992	1.73291823506425
0.480759806829191	-0.618145479646906	0.461059315846335
0.00383986687048705	0.052516574214593	-0.0433213101358727
0.942600760938351	-0.356315158085461	0.342760367478136
0.499152042101059	-0.298329035763836	0.113189220191099
-1.48947456040251	0.473390052898243	-1.37504054263869
0.926421063897841	-0.477805605634493	0.291939212162579
0.40613943863015	-0.487556490501991	0.627285869413331
-0.132863582979541	-0.143962479476386	0.0276672734472979
0.45025580424683	-0.176359792108967	0.0181132200207707
0.543497294188931	0.345128993283579	0.143081551986906
0.194093524189936	-0.0508205807635842	0.0527498302763492
1.14533989864649	-0.993700685387442	0.855266540983788
3.11688821432458	-1.2789900144626	2.98459849500773
1.89080251063662	-0.472458247373716	1.57121822558366
1.29665242632727	-0.448157863177296	0.71286817720844
2.16845044732739	-0.940384155771249	1.68966762737376
0.133879018752172	-0.135231509362693	-0.18892279699852
0.849155058028856	-0.833229825119133	1.90243484125077
0.876113248154521	-0.561525093521217	0.508047274024318
0.072442991661761	-0.52464149508602	0.3263514202624
1.30456175683709	-0.433764440472827	0.820314194586612
0.303540968079706	-0.484487667548726	0.218360550877823
1.16542115198912	-0.296935007006056	0.59120031491067
1.1097821714411	-0.299662127404148	0.631172457610551
0.857796635193893	-0.0209577229693258	0.436150173789506
1.39098267821144	-0.34550346892585	0.737332706050629
0.350406856019274	-0.460684234181634	0.366001452783903
0.822991555849293	-0.203328815132559	0.421982602240808
-0.691258173658554	0.941156634473873	0.000743259524055257
0.437246413021751	-0.145305624695164	0.632189170600734
0.256877439317306	-0.35471786259469	0.130341511637682
0.128697824318269	0.394331241878926	-0.514234548594243
0.135592365744323	0.300912744024388	-0.327578694288126
0.0532949591338033	-0.294577707516968	-0.457008506155489
0.186846983370154	0.0241650543045108	-0.35056210463406
0.616754213234867	-0.674334510285837	0.298393748679585
0.380327682062086	-0.527409517992862	-0.00363667510658485
0.65457579030158	-0.13646128615998	-0.043749020593606
-0.133077935501035	0.397308349507875	-0.480242121244749
-0.252414427448689	0.530442386718175	-0.192308160782522
0.0819187485563102	-0.0949547265707937	-0.53806615960243
0.223376608860509	0.0637553049833088	0.211751815752427
0.81371472015668	-0.453767352210725	0.220934947822001
-1.07775302711934	0.201866021593422	-0.881672862445954
0.229213687524644	-0.792867343206048	0.311091692503834
1.35479156310842	-0.980205715168996	0.866781622193745
-0.222867115658183	-0.00336524032777117	-0.241965047353114
-0.147709172652308	0.430247598649423	-0.365801591867846
-0.152222485323849	0.28235940973029	-0.457412582997548
-1.70101071904873	0.607159107105113	-0.863939468269974
0.258801980282116	-0.0356413807791418	0.139289010254274
0.273799083624802	-0.40209548996434	-0.0828221661528157
0.117211877491504	0.26454639163195	-0.465373963005974
2.78743553056734	-1.59903146143779	1.72519858936744
0.239054727542391	-0.245224743693404	-0.257230139593294
-0.185872524050019	0.0424536553336065	0.115045493630198
0.297835148379955	-0.443104648132296	-0.0415716853424563
0.473983537031043	0.0700481447726476	-0.26386985852494
0.136666031686189	0.551313863175928	0.00260483340399616
0.632022994638583	-0.241532272726957	0.239927031801128
0.15349091135079	0.477339033306422	-0.296894160208866
0.161074337864731	-0.132429301323814	0.00609657888417607
3.66458881328383	-1.39003973238486	2.13321839777854
0.257217396432292	0.205259943563876	-0.109197340227789
0.46604175167391	-0.1585938451296	-0.00788800081933297
0.313182102137282	-0.146383644159451	0.0605631695910798
0.233329337218433	-0.124076220213493	-0.0341723848810558
1.23783172722322	-0.413409534450486	0.382582686740259
0.452517709497116	0.1105099622749	0.439195863765444
0.371804428201082	0.0837566942677187	0.190275661204202
-0.0292505539068321	-0.227700991403907	-0.080620272866488
-0.334126729654804	0.398461857758366	-0.437815726072157
0.0912210735792271	0.0790998466686428	-0.0693211552051331
0.114072046504023	0.103580192168442	0.190976018976626
0.00898895193822331	0.331184301780028	-0.489392658475613
0.642837345141721	-0.0376693974703613	-0.0881109477122614
0.49374137495296	0.20798715033252	-0.0519506252343654
0.777508358957834	0.0367388082779244	0.0070467172421696
0.318235728239136	0.359901243017569	-0.432720429935844
0.0642580772095271	0.492991614392964	-0.489328706972319
0.256033695878368	0.10471376048671	-0.365087490706058
0.378419348632201	0.107356622886244	-0.234787278246952
0.170505491233449	0.182370090248821	-0.226375930972166
0.0873821014626082	0.319312898630754	-0.285407659914585
0.2020176295389	0.24247185707379	-0.289453382380793
0.0226927142685556	0.142591407241667	-0.299890696610497
-0.141309670709106	0.437188446850171	-0.562205264079378
0.245714854515017	0.255102813694555	-0.2996047131571
0.235580842871033	0.445406517912365	-0.371371841111242
0.321872568482864	0.161196290289101	-0.233702192710522
0.0688097246857088	0.336054772038002	-0.59982725540034
-0.524549800685857	1.26841364926182	-0.812382352698889
0.448214480138194	-0.325984640066577	0.692904745824663
0.731749602060798	-0.434634305361297	0.143404302794158
0.909551698539363	-0.365358753318664	0.214982409116467
0.231606726308419	-0.380014329899906	0.129474017472659
0.64173312152686	0.099312211868838	0.0230235477593779
0.724182572213796	-0.389403657081033	0.25304971331074
1.18966841907284	-0.786555053743694	1.37612992411794
-0.402059217143495	0.787631584512529	-0.692035239726792
0.539618880980888	-0.37699365854652	0.339968643834813
-0.00546519803355637	0.3988201242699	-0.221494890016121
-0.170036165992287	0.401645739826379	-0.506143809542857
0.52974586766805	0.194155723028594	-0.223116328240339
0.220726943861564	0.566418081375571	-0.210405160678325
1.45091756531834	-0.659059853690763	0.438191335377815
-0.221471632873557	0.243557778786167	-0.761091808596774
0.456393677279429	-0.0331574621024483	-0.11560392281716
0.321272212703585	0.362203410194734	-0.303706153155078
0.257610464380689	-0.127456051026488	-0.1445155520347
0.378150934996904	0.141471505948293	-0.234327365885012
-0.0104674219806473	-0.0986961478364032	-0.04248581217781
-0.203270141282792	0.701328202128185	-0.621229780910441
0.150595650241063	-0.132558696428477	-0.131367727321797
-0.456029214491002	0.00208500385329731	-0.468823789541883
0.274393827873182	-0.0837709466907485	-0.230352680396624
0.159096020707395	0.209253717056039	-0.381025279920584
-0.110920613420171	0.21046303224289	-0.393759484522835
0.158966723069245	0.267497552067076	-0.65723779700147
-0.43419376252191	-0.0978041833485153	-0.425571162287801
0.0977371970348337	0.438611471112642	-0.411227676311659
0.451206990478503	-0.292274625644779	-0.13745930221772
0.266532536610027	0.41506317511251	-0.442557998069597
0.324984379807569	0.0731569556721603	-0.566405377667553
0.103194735712393	-0.318382629024014	-0.101203665234389
0.00724168684179005	0.0899218744536672	-0.61430696950237
0.398407951858927	-0.301569217827413	-0.0280251113803957
0.138970238336693	-0.267020954072915	-0.426141733984413
0.516758910497293	-0.238726974959387	-0.238950244855991
-0.0252597859818921	0.240393084040376	-0.45290188995165
-0.025006834115064	0.336469180929321	-0.545850192928629
-0.00973414370295071	0.486911098820697	-0.51704010888608
-0.251806194916347	0.199330477125874	-0.405754621977218
-0.253260480935533	-0.0820728389343656	-0.836662235260584
0.546210030826481	-0.487957146411866	-0.0757671834606063
-0.288562849366428	0.157645431854243	-0.768106116732532
0.683934912404133	-0.166966998073366	-0.142895594787167
0.392007560128104	0.0660576626604057	-0.37812787813741
0.434399141465006	-0.051339399930209	-0.426188556708676
0.276721923613912	-0.409938578261714	-0.207615897263552
0.090492312635768	-0.34891666880642	-0.0933373168744315
0.438395643313183	-0.589819516688596	-0.10082282912671
0.089212573573673	-0.630975596626419	-0.00931136646053953
0.839783185161498	-0.41490005290427	0.357472460155212
-0.435590982618036	-0.19755581957028	-0.725494736791797
-0.104003148111039	0.0955913533989675	-0.681246783064098
0.149522359211552	-0.359409750908817	-0.174529745274111
2.869300095963	-0.803312171150478	1.14571298313693
0.0331976446817216	-0.0237788455736869	-0.409314593579991
0.213952919076327	0.228041786213853	-0.586640444623505
0.238305860640974	-0.0175444311739289	-0.443483264929408
0.239469219333986	-0.05395017256588	-0.14236239017837
0.672601211981553	-0.363032681975714	0.0629451739480266
0.73028402264696	-0.3470738152672	-0.0464948308082026
0.155893689045865	0.436282121835016	-0.408049315265652
0.0944978693943969	-0.123667087126136	-0.399893732743127
-0.0260683345777633	0.213796648304265	-0.428134483052031
1.22552523027028	-0.550027814487509	0.312911292972065
0.102201192715622	0.490157752361701	-0.534626201408538
-0.405126965931715	0.764538252104546	-0.743500455966696
0.632248145950565	-0.228639536736179	-0.00789412846767625
0.332846084622643	-0.014902594563711	-0.149754375583268
0.414572899542892	-0.0579864151448623	-0.158239126326911
0.144642024476752	0.0227721916456997	-0.436054259304384
0.263111745575327	-0.156705738973659	-0.430399739521868
0.243725905200722	-0.144423332192354	-0.524679309294053
0.220029334227041	-0.646687680812249	-0.191216130195614
0.364588744035973	0.050954466301917	-0.310904375866065
0.367370167836408	-0.203079820700822	-0.310181971246849
0.963901715616994	-0.623122864198078	0.342236352357309
0.366133780975337	-0.144935707066231	-0.372306534284607
0.812398934501362	-0.487345719276158	0.0724480382334524
1.08261360748195	-0.519204615590123	0.305615079169367
1.00133446826709	-0.655562528515038	0.344290796734536
0.57514239133109	-0.198695985925582	-0.15075676875554
0.869752229936835	-0.590448259008924	0.287599721483335
-0.835991504257045	-0.0023028321175738	-0.89506192876048
0.433336861583647	-0.0927606099594759	-0.148787253108043
0.207554674464317	-0.106467214517819	-0.6408161637861
-0.297945958576641	-0.403496333228008	-0.622808400468222
0.140692823443744	-0.12469808404183	-0.49830430231265
0.237332644818322	-0.000836719582358401	-0.292404512823225
0.409513641100889	-0.22884230271075	-0.244469182439712
0.496095897390232	-0.488403698884219	-0.047669226582201
-1.34613343320187	1.2513512920119	-1.333997975579
-0.0594709839017168	0.239200537531199	-0.54911271110655
0.125262083238873	-0.482235118604967	-0.0129818244375365
0.164816277086771	-0.591817576700077	0.258970922544182
0.221381228413951	-0.486565952942606	0.158052413324671
-1.6853459305721	1.77424035508325	-1.94863884705809
0.700408326442125	0.0344948064946665	-0.0226951092935359
0.479249312577383	-0.206236607481893	-0.231199483498351
1.00723978570697	-0.28264736074542	0.0335458567356799
0.729545388826498	-0.074393580609753	-0.27462870530237
0.35594739248651	-0.0650138348909144	-0.238601641319433
0.327985956493305	-0.264501666275903	-0.232989118970238
0.138322835964999	-0.072718096666387	-0.165842735825195
0.931096828259725	-0.937299322080809	0.872724438028875
0.512372392555279	-0.0372836176588627	-0.237631883408986
0.279729074312455	0.013177449735923	-0.376995962692684
0.830600561981231	-0.605304732543308	0.08029373787231
0.49527836295798	-0.465941744126465	0.00423176904450011
0.30070518613336	0.0884601925110151	0.0421666309501412
-0.533161033558679	-0.2752833054391	-0.109107617467094
0.726334577042713	-0.699354528413727	0.65876154099401
-0.212404662808924	0.139957439398022	-0.217658392354583
-0.672706739423515	0.0147298896863099	-0.669506562710475
-0.103112755483157	0.657130298470923	-0.577281082210403
0.43562394073682	-0.244696031771171	-0.00928227089353757
0.0358998319060228	-0.134715445573467	-0.22638199479178
-1.00902309911409	0.920750060983643	-0.914366771372811
-0.151372492619897	0.545589971848225	-0.227117044221421
-0.702032420423683	0.306130964197415	-0.925821630900651
-0.377090336661048	0.377884061951943	-0.320137984082678
0.0654604880955133	0.064228274056644	-0.215835977564683
-1.16206202882975	1.28122939431315	-0.823371767285625
0.427648238298287	0.313418519101825	0.0582660514872432
1.03228020647367	-0.164778657925093	0.479879907354375
0.72899555858767	-0.183710702364232	0.541747040822356
-0.353112634670797	0.164925304377666	-0.390773278357997
0.526862036027029	-0.119465060702447	0.14112333214841
0.42021664403536	-0.177149178487512	-0.109446013044889
1.13315884330353	-0.571787972626241	0.641791611341856
0.989598786276281	-0.42971712550627	0.641952296493959
1.09400303480721	-0.462715143087723	0.830903349270392
0.0837700340398199	-0.154928011008298	0.0458732247022796
-0.672047688718356	0.74000207062085	-0.617785288144256
-0.738439849636715	-0.472076668976126	-0.694388967766184
-1.14515583171653	-0.100568348599197	-0.798698536631511
0.905965340266004	-0.358496270127901	0.586884486393622
0.360366862221629	0.216040218203759	-0.0822111331188779
0.515668738575427	-0.236505560874476	0.0612211095540526
0.19599720515618	-0.105864794465175	0.105630168772276
0.0650516783385602	0.386316968407726	-0.306657009885566
0.479478785584539	0.204111592131514	0.0545528341544657
0.362455264154382	0.21018092438225	0.129058904851752
0.929127435986168	-0.445615598914748	0.496230986147995
0.958977245348201	-0.600330204470919	0.615313888679191
-0.865450288752465	1.17734185136826	-0.68866062424211
0.169068701690439	-0.389029611254106	0.683701297009445
-0.341448809531642	-0.653183365622299	0.426000841995707
0.768028295905334	-0.570036415765871	0.627200845991667
0.0271080994382893	0.895007613788432	-0.148352892384109
-0.55563455432795	-1.18032065502044	0.0468010570069566
-0.17293166132402	0.269585522200661	-0.437055954476904
0.560896328031133	-0.556321640098164	0.0626715712416163
-0.120853550281731	-0.679803084036087	0.662729168859504
0.327944631204953	-0.42851706936783	0.563012254676767
0.99822863023691	-0.439474953032601	0.313876428299596
-0.0755841356250379	-0.75383963438957	0.23807986940345
-0.312988106924389	0.231300597357172	-0.519734836973859
1.89835075418703	-1.57165476177013	2.66614422227723
0.306808499043813	-0.246283261751948	-0.0584780829080087
0.426049033936612	-0.706712171877674	0.573297163668039
1.37823322003734	-1.34907469554698	2.00615399353503
-3.13391236038285	0.597380724218262	-3.16380223794359
0.105688918538155	-0.82938681522002	0.379290444920343
0.734718670503665	-0.715455188625791	0.383699301007124
0.864410859148644	-0.678568087388649	0.706049106477532
0.643661539528131	-0.497111297661677	0.310905624070862
0.0947485081921641	0.0232113889346265	-0.170111428004362
0.527458256940329	-0.372589899411425	0.374763979227961
-0.245278222175375	0.156595595253361	-0.0081498453105509
0.385863554726013	0.12464342646993	0.0459730910299223
1.27719992170725	-1.07284212732696	1.21424341919812
0.211035991303434	0.0334904515272056	0.4152256846693
-0.0568534726196288	0.302962611169044	-0.334493791781465
0.196469357429883	-0.610871145180104	0.404350339796177
3.37791084169708	-2.52649230019078	5.06509748914291
0.160435577090874	-0.600706288182658	0.874395553486114
1.67247680808381	-2.05790146094144	3.01538895953756
0.686700407183448	-0.488985654404853	0.906630727090631
0.133632335185855	-0.997256958283377	1.10619039229327
-1.23769448095741	0.215315648066089	-0.841520594450691
-0.0644449533091511	0.0977792871762971	0.0166010776851202
0.186362932213587	-0.51195089652922	0.148851491969009
0.152336792989736	-0.750113048718306	0.345138221751552
0.17798468862982	-0.831603793603044	0.471891909466178
0.658414448518363	-1.08043792774366	0.785130104640746
0.0319085182482248	-0.476038454969661	0.249137259637254
0.269406229824165	-0.386870091872609	0.338635781686601
0.357627976644196	-0.586793757053985	0.688552782786481
0.394616426755403	-1.15243282974569	0.767641877703919
0.281979214086418	-0.743161544639198	0.647890483215564
0.791594659119189	-0.925919860508163	1.20403446509392
0.516842744511084	-0.776385924294514	0.874959011209628
-0.0416706518454126	-0.446059670418898	0.601459684047944
0.225110355289552	-0.1775646242685	0.185847263572248
-0.0699879439009147	-0.716757503287855	0.384495092793498
-0.149684335292863	-0.0605588984343091	-0.0259473845684735
-0.328740228325856	-0.297137347369217	-0.253015208098785
-0.691559529665621	0.193376474091272	-0.931760640296175
-0.17357491193916	-0.0414026893701729	-0.648597478755141
0.469898097665629	-0.561910678955067	0.191568245816029
-0.218076953568454	-0.0725197004172765	-0.540001984519579
0.115808861076017	-0.350839438431557	-0.214081094345407
0.0035223251176886	-0.136787950519846	-0.395567865496999
-0.0451271091982088	-0.292499850349321	-0.270021124848032
-0.00861874802212393	-0.328909332777529	-0.452858827776682
0.541616983451936	-0.381376451978808	-0.00137139855223677
-0.0754245236493789	-0.840407278713447	0.613958424677668
-0.456429246802147	-0.805948032798389	-0.102105710302256
0.0650943478822553	0.259194530159735	-0.140359019424687
0.714790136134949	-0.938180046440013	0.352762238053508
0.447547768759942	-0.566677812277897	0.158989175584681
-0.902887631603905	0.221190129492636	-0.408860881959695
-0.829696063786262	0.202827361795377	-0.396123488659919
-1.07559270337082	-0.354749873460609	0.168888627961363
-1.10237953666385	0.800445429933561	-0.919028631606535
0.14947134855036	-1.39069995216235	2.76701175852233
-0.744392198081866	-0.297589409504386	0.452747635080199
-0.780658506992037	-0.337220969706413	0.585448946119117
-0.975480583940623	0.788093395444472	-0.546567036584389
-1.16678051880351	0.200438101067436	-0.604388610713645
-0.740696412540849	-0.123334767940221	-0.484430048113909
-0.400776716672766	0.300511928659794	0.1197290716775
-1.36634536300726	0.487267494031206	-0.804739238052955
-1.18414586381161	1.19944532726885	-0.709503302126317
-0.8855635946274	0.182278765407253	-0.627746032719911
-0.401467707156924	0.0548229730090651	-0.571316491091392
-0.147512318351766	0.0239544684232793	-0.339562250292883
-0.123119763229309	0.102975440611494	-0.743640475386178
-1.17570020066152	0.348807672177857	-0.233125431752626
-0.049594368074137	0.0484300441846918	-0.558465279306689
0.00419865879173805	-0.278041517316142	-0.397161500585601
0.190434403682308	-0.0644905503540974	-0.325199396748694
0.148665287456182	0.252028024491543	-0.445742741094623
0.0968566797032731	-0.214775132673344	-0.13817624587425
0.30339342604791	-0.458043968796621	-0.0749289559826333
-0.141231244931696	0.189594157078022	-0.487184823364989
-0.308537411616437	0.149583177237777	-0.661753193991879
-0.773667848566459	0.719044459381787	-1.26716049797894
-0.819546913277011	0.395941838102015	-0.914730853283744
0.298490645868458	-0.456963020768575	-0.0541032268083344
-1.36624184337133	0.341852164211894	-1.33331066208214
0.294971948578246	-0.908836412478909	0.419522458040396
-0.489266641547423	0.424770727230917	0.187868848339296
-0.384470970659832	0.444049088850037	1.12476081373219
-1.16192565462139	0.396355496677575	-0.0785410965205336
-0.194556913052609	0.956277516911893	0.304740319554216
-0.528764570697327	0.821698534525689	-0.571836765790516
-0.584459734282971	0.594632968998364	-0.383948059162518
-0.869464635480338	0.347968392844037	1.30198497213885
-0.632210488372551	0.802894076382414	-0.408447942928418
-0.678738656812079	0.519781565744337	-0.667266331859854
-0.492545165708344	0.468440761433635	-0.375217728852363
-0.535888511665422	0.802931233952041	-0.088268475185021
-0.644397588208275	0.149936172561953	0.0497730522820733
-1.06394496825635	0.564048861711768	-0.363940510385016
-1.18285403683769	0.878165946082721	-0.0625961496398193
-0.737300908074701	0.322338988825826	-0.664539695759976
-1.03418734467282	0.314036983248576	-0.913005974845286
-0.401686883233176	0.0183170987691965	0.582429098279141
-0.786815794113058	0.297962373360612	-0.569499418722771
0.508474950350023	-1.22438110203102	1.00964294051488
-0.578730420215848	-0.421699308758823	-0.501465376673528
-1.55042341341932	-1.01569119553052	-0.557332917034877
-0.961165427618793	-0.552545458006414	-0.0767870987985848
-1.59787704198226	-0.516141668483399	-0.993794021715648
-0.706513259603599	-0.601585932491262	-0.488091237427452
-1.72783587327358	-0.49845760122681	-1.31436741320131
-0.673073001149254	-0.755707593909192	-0.226848392980421
1.44293768493203	-2.78502811521786	3.37170260991349
-1.25207524209951	-0.0865900120671243	-1.11979394510344
-0.714462471366277	-0.565579840798911	-0.456944520014696
-0.983141169071038	0.270496635383765	0.00691527389474893
-0.690964203945522	-1.38022633955306	0.89592609626003
-2.23583073081416	0.480115649853183	-1.78078361513708
-2.60259302683951	0.895543254272961	-1.85746247285568
-1.6401273784106	-1.02181199218673	-0.66910085146642
-2.73779885195364	-0.0560793178988638	-2.28413180291686
-1.53213875271201	-1.09038337066745	0.0600103227268925
-1.21195004526952	-1.16664915371487	0.195487408583498
-2.4944043566657	1.4871426324555	-1.98150809874858
-2.88179813266735	1.39179196521833	-2.86925275589527
-1.75509858148542	-1.27197525642767	-1.33348887938062
-2.57524797751178	2.36961971226719	-2.39693694977483
-1.57452182948496	-1.10290347843088	-1.12120761791395
-1.27650112462022	-1.40040444212615	-0.31401535463779
-2.88083209362745	1.19183651102828	-2.47701099649639
-2.72899382373753	-0.00205055567326151	-2.13797704230289
-2.48458473147565	1.26785388212157	0.486828448373315
-1.52107556806777	-1.49774174748022	-0.862959602560703
-1.80856731067007	-0.816940155033545	-0.918405161880868
-2.14399400573692	0.896418955812866	-1.62995439710343
-2.56737477658405	0.712549017633753	-1.91664750672153
-1.74360023144253	-2.02644019089095	-1.05468221971993
-0.95356727192342	-2.01693546007207	0.773361667808812
-2.89129506679545	3.01023634146225	-2.58470000016216
-0.994917778577587	-1.82393925591904	0.337808408895375
2.08007321612395	-2.24087002490277	3.45120722666226
1.3462588900341	-1.99082925723444	2.65482538934924
-0.319630622723161	-0.66306334022036	0.21092128225367
0.422586755407436	-0.724107841217958	0.143264707453105
-0.563171473786872	0.101358489704222	-0.803104444963124
0.886226622864008	-2.2124499973327	2.12966210104359
1.00967162818281	-1.7362906735941	1.59488506420935
1.86677535114017	-2.11363102203297	2.691890616873
0.744693953131686	-1.86075638907171	1.29038205576596
-0.0127447891458186	-1.52909645033482	0.581064455545083
1.34469804791631	-2.03566640825078	2.10895522407518
2.67991004896039	-2.42004172397781	4.20390380810943
2.12189178905541	-1.3814733906866	2.4823719443969
1.09949372027997	-1.45559266813122	2.05620537329792
0.572217906017917	-1.38258585382636	2.00233321517271
0.923655547143517	-1.65130318820917	2.01089382578603
-0.148496607341006	-1.44520251813489	1.30122755959463
-0.924411892828461	-1.02553411947271	0.686253942314378
-0.507783417504421	-1.80629846874024	1.69557546279795
-0.652333482896869	-0.242533727465149	-0.130122728757784
0.606376300204864	-0.894954606252345	1.2013482464028
0.14020383091875	-0.338427294904477	0.916504174013839
-0.43138198676294	-0.734748492929281	0.936111321352578
-0.942422153489603	1.67947806039479	-0.772673305043813
-0.043459565774272	0.750736623225393	-0.41661133661455
0.0760562736559634	0.218982594548639	-0.571794531803372
0.00738856903497338	-0.576041571240905	0.468581434019426
-0.161477886685658	-0.308025548661644	-0.277454936419803
0.0286565688948314	-0.138112131291438	-0.345725209565953
-0.411335376988126	-0.0988215355190821	-0.494443743422634
-0.805414189622918	1.37671066509031	-0.460820490581896
-0.177332759276762	0.494861928009846	-0.817021211220407
-0.494681607895545	0.667614461451673	-0.80889857415128
-0.189367137172066	0.346275764555094	-0.681200521082087
0.212148012108232	-0.118401052980319	-0.383343561963243
-1.01811000500628	1.38094579827104	-0.712662772497494
-0.803341915137678	0.725808072980629	-0.728347725867826
-0.699732787440773	1.01707723555975	-0.690349284651858
-0.564494249291396	0.254559143885875	-0.41977542983705
-0.651232504247453	0.952161833677477	-0.70238605984126
-0.686285249958453	0.774401779806587	-0.703451410550616
-0.990830460701977	1.03150190506703	-0.826463975826108
-0.114402177539318	0.155080141994003	-0.205898780349308
-0.690249810064218	1.60201917679982	-0.477713894640704
-0.502154579693454	0.624422391481507	-0.535868783099192
-0.411870607467044	0.726237895457384	-0.467900930744361
-0.874371552667676	0.871648678522805	-0.718516582206031
-0.420058014317812	1.32352889667005	-0.619152479565133
0.188045473563008	-0.294964922266436	-0.0803776473014224
-0.174471011926749	-0.0130863326145988	-0.606350978831963
-1.19227880802642	-0.376629172741926	-0.654181479611149
0.449860382468155	-0.558322172827019	-0.0315706121918114
0.203655116950883	-1.00605422161	0.47269218447761
0.204397600766251	-0.358780297211885	-0.0349763515755292
-0.424448558536514	-0.178801110255535	-0.0201664891304916
-0.404757141259868	-0.0219395886939895	-0.556124936149107
-0.193840493395724	-0.421446584816884	0.295898430159957
-0.743431572304524	-0.320624189029153	-0.169310242208522
-0.145974580465525	0.0949187514214477	-0.869102479180545
-0.104462903728126	-0.0115908895514922	-1.13475724223713
-0.298789760844954	-0.788316963719186	-0.141901363374545
0.334303037899141	-1.50311287642963	1.21933483795338
-0.669769659499876	0.264596125214868	-0.527601213736908
-1.12152967111043	1.57436151859815	-1.0338567800305
-0.92189639454229	0.693262032178626	-0.819095453487974
-1.18206789975531	3.27326805140015	-0.737732291694421
-1.03060331038524	0.568378855574633	-0.594937699502939
-1.14282743976761	0.58734739667827	-0.682563534524031
-1.09825165787241	0.432949988729799	-0.670187551047655
-0.876954895648993	0.0414347740764001	-0.342372745627454
-0.905568174701172	0.0807124168062312	-0.40661281468271
-1.01374679090368	1.097002586887	-0.673386515552742
-0.832024563881196	0.137246360078247	-0.430301277170615
-0.918309135576305	0.986848868296818	-0.82388972347534
-0.960838188753953	0.609522984397044	-0.613961807243783
3.05518937851487	-1.6179148649901	3.2610569947361
2.19790756892274	-1.4073568015198	2.75387254929182
3.31840925674159	-1.42850393042684	3.10237127141621
1.59858457766149	-1.11387171847034	1.62361524871586
4.28280207282328	-1.81225174865604	4.01443973323924
0.956791359075782	-0.961785846629807	1.69043830961833
1.70728900209577	-1.02902606177512	2.03177753165194
1.09418192693039	-1.03129521713908	1.32492146439953
0.0611778829727943	-0.42092921344794	0.407007785986464
2.02664425329044	-1.30575294436378	2.53723656653578
2.3982197995482	-1.32004180741825	2.7325747872918
3.70896120777011	-1.48035622180033	3.36128406757667
0.619297528685586	-0.657100231136407	1.1684248348235
0.206330975401608	-0.50590092063762	0.185055174377999
0.810259042392649	-0.904544446024848	1.220330108288
0.249926929760549	-0.568678074567251	0.632122842926762
1.80895711546484	-1.25042323357366	2.17532123653025
2.64926105552009	-1.4858979075925	3.11614032913651
-1.37377618226214	1.41383616648328	-0.977549869550953
-0.807719759113645	1.26461213440723	-1.06066796553275
-0.984683611700821	0.81783628494556	-1.33628837177699
-1.9840080143443	2.66900063582906	-2.24708741257342
-0.77386068006565	0.980163688752673	-1.09370150173871
-1.46980000429727	1.8452687863113	-1.50366896304542
-1.18024492891658	1.90591890783308	-1.10404697602078
-0.924474462332992	0.783309910949273	-0.754825051665333
-0.699250437820938	1.14704959833361	-1.29677025831944
-0.500244972722364	1.16377074936994	-0.78726255540439
-0.654957614475026	1.79726567837304	-1.14124341149667
-1.22504701180086	3.89693778446401	-1.17426681963009
-1.00234538671833	3.51416951218182	-0.97198018741127
-1.66631940981649	3.105842812349	-1.75900946022816
-1.02998364809394	-0.49641481542611	-0.195891382502487
-1.13830178410538	2.0513665892324	-0.995676595307406
-0.980643084847709	1.83190553240861	-0.426089791605729
-1.81944401892794	2.46439589468811	0.0853271509281092
-1.53004455047858	3.08301728658113	-1.26623102905249
-1.66527448957528	1.90224542828157	-0.895035618419557
-1.06706984099994	2.37984597930758	-0.921325015355178
-0.609257749784989	2.36235514937491	-0.644941390459068
-0.813985279455105	2.77488904111017	-1.16436213569988
-0.948490299888646	1.84700750351369	-1.19363764038537
-1.55547653774025	3.52298943816154	-1.59332593508681
-0.661695959625288	2.33521327995611	-0.96194859949059
-1.18389805542	2.48364010203234	-1.18777358121984
-0.219788566268431	1.72152495234834	-0.738995359442811
-0.859600498287873	1.4360893567766	-0.553183223851662
-0.751582271671784	2.67819376967993	-0.522243135086344
-0.986649007627983	1.53455871352098	-0.713359284439759
-0.747255404396913	0.958430883060458	-0.834768623718575
-0.996976634176058	2.43324204971663	-0.799447984053246
-1.41081158527738	0.680723711384882	-0.801853242210608
-1.23055041920042	2.32189397256985	-1.12409720101215
-1.25469730691335	2.93066909343562	-0.893462954694445
-1.54604505318637	4.58935615036998	-1.00314254236333
-0.890586699662903	1.66886403168465	-0.829041749616334
-1.37033920914748	2.46318871837951	-1.74491081695438
-1.07639257245918	1.37660766885702	-1.00997443150854
-0.671381657365297	1.08124433094817	-0.851976220258729
-1.06913335927907	1.59561891678207	-1.03671642749226
-1.59586228638926	1.705648858834	-1.62083434968919
-1.55722312607447	2.51901836831285	-0.918551639187794
-1.35857902010876	1.42658493168518	-1.06306035358592
-1.7702206050448	1.02642135646469	-1.27918090431697
-1.1919288061653	1.3808113868872	-0.991027012839478
-0.823220175313202	1.14785574048092	-0.927206320913085
-1.00642382243309	1.23429860118095	-1.00597139608904
-0.351918813966442	0.700584961894866	-0.691782118225113
-0.893002232840124	0.89201762143086	-0.712781501084319
-1.30118643621964	1.51685846477943	-0.391082725013902
-1.22790820561002	0.0253500804453118	-0.568891427307486
-0.437202789459371	-0.75570966538392	0.933531789119634
-1.25430586526461	0.347550099334436	0.0119610848200781
-1.26712604771511	1.01268575463883	0.204313988928524
-1.20074148209491	0.185589270333317	-0.161109280329603
-0.963642946056511	0.873045684926112	0.0766783144271962
1.08367557293684	-1.36810741887141	1.60309655066069
0.699175988344003	-1.48912987988504	1.19529379978062
0.0298258447903208	-0.822296254164762	0.782024600410322
0.583212482027317	-1.67332197104081	1.92018973058716
-0.584463704804303	1.33402565463339	-0.575045624238758
-0.646519423298323	1.55162398492707	-0.647149912482337
-0.167682866283538	0.620776856091966	-0.641233254058953
-0.647820730906489	2.30450587253688	-0.716759147765317
-0.609858771205559	0.837724213498916	-0.950926752710269
-0.506102638544356	1.34455220347435	-0.983374808358812
-0.630263725569908	0.826573829624153	-0.844183510475659
-0.192184437125424	0.37009919977109	-0.856345465898809
-0.400608724172668	0.718674609796636	-0.778009019884307
-0.903318551738874	1.25801460543578	-0.624915938295507
-0.639629577905759	1.47087283072158	-0.818062613594561
-0.983828686395161	2.12909878184062	-1.13007299211831
-0.464981098730835	0.597178470433243	-1.032451581731
-0.383090074401356	0.820012411860068	-0.957101512390922
-0.997471928760949	3.27295104090533	-0.955368374739438
-0.710761772639601	1.73630116928947	-0.791629672161825
-0.293373740698102	1.33329345771172	-0.723263856898773
-0.704482287623761	2.20136089970452	-1.04757506868274
-0.413171970303355	1.01776169088596	-0.848621818730206
-0.679200733527179	1.95364717942578	-1.06496221123055
-0.60026555620051	1.90423774073693	-0.945482552153675
-0.665434002558938	1.54732785849814	-1.00923843685317
-0.972683101164948	2.65701958257525	-1.1575364154563
-0.622326299220157	1.85439798450442	-0.813775570228987
-0.911490673311892	2.84047461070809	-0.844939992573798
