# Supplementary material for: Canalisation and plasticity on the developmental manifold of Caenorhabditis elegans
Source: Mol Syst Biol. 2023 Oct 18;19(11):e11835. doi: 10.15252/msb.202311835 (PMC10632735; doi:10.15252/msb.202311835)
Supplement: Supplementary file 7 — Source Data for Figure 4 [file MSB-19-e11835-s002.zip › Figure4/4A/Fig4A_script.m]

% labels = {'lhat','rhat','Ahat'};
% out_table = table;
% for i = 1:3
%     out_table.(labels{i})=scaled_raw_data(:,i);
% end
% writetable(out_table,'Fig4A.csv')

labels = {'lhat','rhat','Ahat'};
data = readtable('Fig4A.csv');
plot3(data.(labels{1}),data.(labels{2}),data.(labels{3}),'.')
box on
view([130 20])
