# Supplementary material for: Canalisation and plasticity on the developmental manifold of Caenorhabditis elegans
Source: Mol Syst Biol. 2023 Oct 18;19(11):e11835. doi: 10.15252/msb.202311835 (PMC10632735; doi:10.15252/msb.202311835)
Supplement: Supplementary file 7 — Source Data for Figure 4 [file MSB-19-e11835-s002.zip › Figure4/4F/Fig4F.csv]

tsim	phi1_ex_1	phi2_ex_1	phi1_ex_2	phi2_ex_2	phi1_ex_3	phi2_ex_3	phi1_ex_4	phi2_ex_4	phi1_ex_5	phi2_ex_5
0	71.4736230875467	133.341522623618	104.205530741241	130.132752363285	127.718184668377	127.718184668377	141.308686956095	126.045720771463	146.595533836209	125.07564553038
40.4040404040404	75.945923517097	138.85851515536	109.377796981532	135.434694148485	132.838167644696	132.838167644696	145.977568282466	131.01369438114	150.6769389014	129.918910161995
80.8080808080808	80.6717580404351	144.576131351804	114.77498777812	140.925756031422	138.136946648116	138.136946648116	150.78270076444	136.151177202694	154.860812215383	134.923305647727
121.212121212121	85.662152106335	150.499360734283	120.4036972947	146.610475452323	143.618629206935	143.618629206935	155.72686226163	141.461866343417	159.149100350102	140.092135236498
161.616161616162	90.9281861744438	156.633123491266	126.270392497415	152.493316243209	149.287243448151	149.287243448151	160.812806996777	146.949372545072	163.543751587936	145.428607945906
202.020202020202	96.4809346596124	162.982250931274	132.381374463825	158.578650465386	155.146721103692	155.146721103692	166.043259064588	152.617204191951	168.046713607282	150.935823447519
242.424242424242	102.331397088866	169.551464716792	138.74273694423	164.870739176272	161.200879582827	161.200879582827	171.420905594638	158.468750513043	172.659931038048	156.616756267579
282.828282828283	108.490421209442	176.345354894963	145.360322246381	171.373712145559	167.45340313555	167.45340313555	176.948389569025	164.507264008153	177.38534288491	162.474239338252
323.232323232323	114.968617884691	183.368356753	152.239674557786	178.091546551835	173.907823141927	173.907823141927	182.628302297428	170.735842137368	182.224879816441	168.510946943419
363.636363636364	121.77626773586	190.624726539568	159.385990867605	185.028044702874	180.567497573518	180.567497573518	188.463175554265	177.15740832341	187.180461318588	174.729377112351
404.040404040404	128.923219633043	198.118516107933	166.804069702067	192.186810835885	187.435589684798	187.435589684798	194.455473384962	183.774692327246	192.253992711328	181.131833524538
444.444444444444	136.418781308794	205.85354655225	174.498257943259	199.571227067989	194.515046005151	194.515046005151	200.607583590757	190.590210068721	197.447362027747	187.720406999164
484.848484848485	144.271602562886	213.833380925065	182.472396060201	207.184428582046	201.808573715229	201.808573715229	206.921808904088	197.606242975818	202.762436755218	194.49695665332
525.252525252525	152.489551745611	222.061296141652	190.729762142769	215.029278148475	209.31861750528	209.31861750528	213.400357869374	204.824816958384	208.201060438866	201.46309082387
565.656565656566	161.07958644764	230.540254195201	199.273015192142	223.108340099897	217.047336027272	217.047336027272	220.045335446952	212.247681114658	213.765049147985	208.620147858687
606.060606060606	170.047619583459	239.272872825854	208.104138184938	231.423853891992	224.99657806708	224.99657806708	226.858733360968	219.876286291467	219.456187806681	215.969176893871
646.464646464646	179.398382327695	248.261395805964	217.224381490581	239.977707400809	233.167858577605	233.167858577605	233.84242021525	227.711763631481	225.27622639058	223.510918744049
686.868686868687	189.135285642853	257.507663023499	226.634207281268	248.771410123584	241.562334728065	241.562334728065	240.998131404507	235.754903253121	231.226875992104	231.245787043102
727.272727272727	199.260282414844	267.013080564897	236.333235629265	257.806066466736	250.180782138799	250.180782138799	248.32745885158	244.006133220452	237.309804757479	239.173849782186
767.676767676768	209.773732479396	276.778591017645	246.320193035372	267.08234932076	259.023571484357	259.023571484357	255.831840604991	252.465498971437	243.526633699376	247.294811400714
808.080808080808	220.674273066853	286.80464423095	256.59286417319	276.600474136977	268.0906456602	268.0906456602	263.512550334524	261.132643383	249.878932389833	255.607995593699
848.484848484848	231.958697402438	297.091168789839	267.148047664261	286.36017373515	277.381497719719	277.381497719719	271.370686766118	270.006787660195	256.368214538894	264.112329005356
888.888888888889	243.621844360683	307.637544473305	277.981516717176	296.360674083466	286.895149798153	286.895149798153	279.407163100888	279.086713244206	262.995933465244	272.806325983936
929.292929292929	255.656502172851	318.442575980413	289.087985467439	306.600671303062	296.630133248074	296.630133248074	287.622696466511	288.370744939523	269.763477465955	281.68807457605
969.69696969697	268.053329211874	329.504468219072	300.461081842438	317.07831015756	306.584470217057	306.584470217057	296.017797452602	297.856735464317	276.672165093367	290.755223940256
1010.10101010101	280.800794818765	340.820803460021	312.093327745751	327.791164293823	316.755656901694	316.755656901694	304.592759784908	307.542051629421	283.723240348041	300.004973358971
1050.50505050505	293.885142977904	352.388520663112	323.976127306165	338.736218502833	327.14064871292	327.14064871292	313.347650196191	317.423562350252	290.917867797626	309.434063024855
1090.90909090909	307.290381389438	364.203897283679	336.099763868367	349.909853268954	337.735847585439	337.735847585439	322.28229855446	327.497628692196	298.257127632483	319.038766772408
1131.31313131313	320.998298122174	376.262533863364	348.453406314179	361.307831871553	348.537091658625	348.537091658625	331.396288311713	337.76009614334	305.742010669845	328.814886917595
1171.71717171717	334.988507561667	388.559341701872	361.025125195849	372.925290294759	359.539647547436	359.539647547436	340.688947338553	348.206289298741	313.373413319267	338.7577513577
1212.12121212121	349.238526802275	401.088533893457	373.801919037307	384.756730188828	370.738205409432	370.738205409432	350.159339211814	358.831009127597	321.152132523109	348.862213070316
1252.52525252525	363.723882981086	413.843619994333	386.769751017265	396.796015109994	382.126876997936	382.126876997936	359.806255023668	369.628532978803	329.078860686755	359.122652134436
1292.92929292929	378.418251333266	426.817404564536	399.913596091913	409.036370244814	393.699196871575	393.699196871575	369.628205781585	380.592617461252	337.154180614242	369.532980378015
1333.33333333333	393.293622985058	440.001989800043	413.217498447893	421.47038579979	405.448126907015	405.448126907015	379.623415468807	391.716504313156	345.378560465883	380.086648735275
1373.73737373737	408.320500718962	453.388782438241	426.664639001828	434.090024207692	417.36606423485	417.36606423485	389.789814834754	402.992929349697	353.75234875543	390.776657373666
1414.14141414141	423.468120175253	466.968505082446	440.237412485129	446.886631268613	429.444852688337	429.444852688337	400.125035983914	414.414134550638	362.275769405137	401.595568624884
1454.54545454545	438.704693226031	480.731212049303	453.917513476615	459.850951306823	441.675797821573	441.675797821573	410.626407830206	425.971883319559	370.948916877965	412.535522727104
1494.94949494949	453.99766960346	494.666309797165	467.686030575407	472.973146384178	454.049685517901	454.049685517901	421.290952481584	437.657478914397	379.771751406917	423.588256356902
1535.35353535354	469.314012311664	508.762581944427	481.523547747358	486.242819567895	466.556804171474	466.556804171474	432.11538261673	449.461786015419	388.744094342217	434.745123899594
1575.75757575758	484.620481927202	523.008218835038	495.410251734671	499.649042205423	479.186970385464	479.186970385464	443.09609991198	461.375255362158	397.865623637672	445.997121376444
1616.16161616162	499.883924615804	537.390851554796	509.326044294607	513.180385112604	491.929558089927	491.929558089927	454.229194572239	473.387951355734	407.135869498131	457.334912916772
1656.56565656566	515.071558576423	551.897590247506	523.250657933105	526.824953534182	504.773530941666	504.773530941666	465.51044601452	485.48958248786	416.554210210401	468.748859632976
1696.9696969697	530.151253673065	566.515066525477	537.16377372593	540.570425688737	517.707477828051	517.707477828051	476.935324746845	497.669534423474	426.119868180346	480.229050727424
1737.37373737374	545.091799228016	581.229479715366	551.045139775916	554.404094664115	530.719651257576	530.719651257576	488.498995478749	509.916905530746	435.831906199139	491.765336632509
1777.77777777778	559.86315531686	596.026646628826	564.874688841372	568.312913385388	543.798008382552	543.798008382552	500.196321492375	522.220544621002	445.689223961772	503.347363959497
1818.18181818182	574.436683408765	610.892054499054	578.632653688304	582.283542336044	556.930254364606	556.930254364606	512.021870295364	534.569090632314	455.690554860907	514.964612008536
1858.58585858586	588.785352811828	625.810916679966	592.29967876707	596.302399675364	570.103887762106	570.103887762106	523.969920568354	546.951013964834	465.834463079028	526.606430571882
1898.9898989899	602.883920085033	640.7682306654	605.856926891033	610.355713361593	583.306247591073	583.306247591073	536.034470411063	559.354659153772	476.119341001542	538.262078745299
1939.39393939394	616.709079335356	655.74883795228	619.286179698127	624.429574862217	596.524561688005	596.524561688005	548.209246881665	571.768288547835	486.543406973064	549.920764449236
1979.79797979798	630.239582099299	670.737485244739	632.569930802863	638.509994010029	609.745995984883	609.745995984883	560.487716814602	584.180126647164	497.104703418476	561.571684351813
2020.20202020202	643.456326282379	685.718886476527	645.691470692249	652.582954547216	622.957704293824	622.957704293824	572.863098892206	596.578404745775	507.801095349643	573.204063880294
2060.60606060606	656.342414369628	700.677785116899	658.634962579958	666.634469889769	636.146878191673	636.146878191673	585.328376935605	608.951405519318	518.630269277684	584.807197006512
2101.0101010101	668.883181800916	715.599016220986	671.385508604271	680.650638641329	649.300796593369	649.300796593369	597.8763143705	621.287507199675	529.589732549632	596.370485494748
2141.41414141414	681.066197007048	730.467567689453	683.929205931929	694.617699389205	662.40687460738	662.40687460738	610.499469813649	633.575226983677	540.67681312704	607.883477307795
2181.81818181818	692.881235111938	745.268640213919	696.253192507444	708.522084325663	675.452711276541	675.452711276541	623.19021371637	645.803263333671	551.888659822645	619.335903878196
2222.22222222222	704.320227713633	759.987705403949	708.345682361058	722.350471254446	688.426135823286	688.426135823286	635.94074599221	657.960536842801	563.222243009617	630.717715966659
2262.62626262626	715.377191458967	774.610561617996	720.195990554412	736.089833565487	701.31525203898	701.31525203898	648.743114547255	670.036229357257	574.674355816155	642.019117848223
2303.0303030303	726.048138324247	789.123387053767	731.794547997341	749.72748778942	714.108480482587	714.108480482587	661.589234623462	682.019821070998	586.241615816264	653.230599588389
2343.43434343434	736.330970612889	803.512789692617	743.132906509285	763.251138377152	726.794598183553	726.794598183553	674.47090885801	693.901125335189	597.920467225505	664.34296719581
2383.83838383838	746.225363688962	817.765853736597	754.203734622032	776.648919387767	739.36277557708	739.36277557708	687.379847955104	705.670320954112	609.707183608298	675.347370464738
2424.24242424242	755.732639394172	831.870182225066	765.000804725393	789.909432809517	751.802610436141	751.802610436141	700.307691860959	717.317981771261	621.597871101047	686.235328348749
2464.64646464646	764.855632957559	845.813935569106	775.518972242923	803.021783282931	764.104158602969	764.104158602969	713.246031327999	728.83510338287	633.588472152921	696.998751736825
2505.0505050505	773.598556015474	859.58586579541	785.754147590595	815.975609041083	776.257961362683	776.257961362683	726.186429750644	740.213126850836	645.674769783576	707.629963533117
2545.45454545455	781.966858127571	873.17534634589	795.703261717702	828.761108929114	788.255069342263	788.255069342263	739.120445152483	751.443959322152	657.85239235454	718.121715972144
2585.85858585859	789.967088915489	886.572397333772	805.364226056935	841.369065412244	800.087062858835	800.087062858835	752.03965220319	762.51999149698	670.116818848268	728.467205131266
2626.26262626263	797.606762676272	899.767706210676	814.735887720842	853.790863527942	811.746068681159	811.746068681159	764.935664143273	773.434111921838	682.463384646187	738.660082631627
2666.66666666667	804.894227042849	912.752643851009	823.817980776151	866.018505782872	823.224773206977	823.224773206977	777.800154495614	784.179718117493	694.887287794322	748.69446454684
2707.07070707071	811.838536987933	925.519276109291	832.611074407705	878.044623038103	834.516432095714	834.516432095714	790.624878444762	794.750724582559	707.383595742359	758.56493756523
2747.47474747475	818.44933520257	938.060370951992	841.116518751787	889.862481466082	845.614876430503	845.614876430503	803.401693768106	805.141567743128	719.947252539286	768.266562476032
2787.87878787879	824.736739632022	950.369401307465	849.336389136659	901.465985699687	856.514515515186	856.514515515186	816.122581207241	815.347207945614	732.573086466106	777.79487507237
2828.28282828283	830.711238723607	962.440543815276	857.273429418042	912.849678326778	867.210336440495	867.210336440495	828.77966417305	825.363128614117	745.255818083521	787.145884583827
2868.68686868687	836.383594736206	974.268673689136	864.930995041252	924.008735912805	877.697900578706	877.697900578706	841.365227684202	835.185332714827	757.990068669974	796.316069768876
2909.09090909091	841.764755280861	985.84935593566	872.312996401409	934.938961758922	887.973337187668	887.973337187668	853.871736445749	844.810336688086	770.770369023059	805.302372812242
2949.49494949495	846.865773106519	997.178833194082	879.423843010569	945.6367756237	898.033334322947	898.033334322947	866.291851982263	854.235162023728	783.591168595065	814.102191184369
2989.89898989899	851.697734014115	1008.25401047994	886.268388917058	956.099200652831	907.875127271035	907.875127271035	878.61844874837	863.457324667157	796.446844931301	822.713367629588
3030.30303030303	856.271692674735	1019.07243712868	892.851879759358	966.323847773233	917.496484727159	917.496484727159	890.844629148472	872.47482245237	809.331713377963	831.134178456416
3070.70707070707	860.598616041959	1029.63228624321	899.179901775514	976.308897815939	926.895692948245	926.895692948245	902.9637374068	881.286120763907	822.240037024561	839.363320307691
3111.11111111111	864.689333982737	1039.93233195319	905.258333030319	986.053081636172	936.071538115355	936.071538115355	914.969372238616	889.890136632684	835.166036844416	847.399895590201
3151.51515151515	868.554496703269	1049.97192479317	911.09329706716	995.555658499428	945.02328714049	945.02328714049	926.85539828321	898.286221470911	848.103901995468	855.243396743141
3191.91919191919	872.204538514087	1059.75096550259	916.691119139947	1004.8163929995	953.750667150433	953.750667150433	938.615956269233	906.474142649269	861.04780024257	862.893689522471
3232.32323232323	875.649647459788	1069.2698775427	922.058285133399	1013.83553076846	962.253843875468	962.253843875468	950.245471892782	914.454064115146	873.991888461667	870.350995474089
3272.72727272727	878.899740331527	1078.52957861496	927.201403237346	1022.61377323013	970.53339916372	970.53339916372	961.738663398289	922.226526244591	886.930323185704	877.615873763063
3313.13131313131	881.964442582467	1087.53145145241	932.12716840275	1031.15225163783	978.590307832834	978.590307832834	973.090547861746	929.792425112728	899.857271151858	884.689202519066
3353.53535353535	884.853072676109	1096.27731413997	936.842329573786	1039.45250062448	986.425914060014	986.425914060014	984.296446184797	937.152991358129	912.766919809653	891.572159849947
3393.93939393939	887.574630413227	1104.76939020318	941.353659661532	1047.5164314792	994.041907499408	994.041907499408	995.351986816887	944.309768806262	925.653487749786	898.26620466621
3434.34343434343	890.137788803391	1113.0102786864	945.66792820031	1055.34630534894	1001.44029930281	1001.44029930281	1006.25310823074	951.264593005826	938.511235014019	904.773057449342
3474.74747474747	892.550889070761	1121.00292442296	949.791876607354	1062.9447065479	1008.62339820582	1008.62339820582	1016.99606018392	958.01956981991	951.334473247261	911.094681086527
3515.15151515152	894.821938409673	1128.75058868011	953.732195949892	1070.31451614068	1015.59378682734	1015.59378682734	1027.57740380617	964.577054201569	964.117575653992	917.233261883601
3555.55555555556	896.958610132752	1136.25682034208	957.49550711067	1077.45888594824	1022.35429831577	1022.35429831577	1037.99401055837	970.939629270876	976.854986722457	923.191190857252
3595.9595959596	898.968245882081	1143.52542777547	961.088343233051	1084.38121310909	1028.90799346072	1028.90799346072	1048.24306011437	977.110085797967	989.541231681543	928.971045396603
3636.36363636364	900.857859601697	1150.56045150167	964.517134319756	1091.08511531142	1035.25813837471	1035.25813837471	1058.32203722198	983.091402184159	1002.17092565698	934.575571373616
3676.76767676768	902.63414299693	1157.36613778317	967.788193854804	1097.57440679584	1041.4081828353	1041.4081828353	1068.22872760309	988.886725021118	1014.73878249537	940.007665771284
3717.17171717172	904.303472232458	1163.94691321244	970.907707315828	1103.85307521281	1047.36173936453	1047.36173936453	1077.96121295637	994.499350296298	1027.23962322673	945.270359888471
3757.57575757576	905.871915646137	1170.30736037581	973.88172244352	1109.92525940415	1053.12256310975	1053.12256310975	1087.51786512866	999.932705301681	1039.66838413826	950.366803170601
3797.9797979798	907.345242279498	1176.45219464882	976.716141136085	1115.79522816408	1058.69453257744	1058.69453257744	1096.89733952281	1005.1903312922	1052.02012443482	955.300247706242
3838.38383838384	908.728931048134	1182.38624216507	979.416712839067	1121.46736002213	1064.08163126047	1064.08163126047	1106.09856781101	1010.27586693026	1064.29003346349	960.074033421011
3878.78787878788	910.028180395991	1188.11441898709	981.989029304494	1126.94612407829	1069.28793018833	1069.28793018833	1115.12075002346	1015.19303254347	1076.47343748298	964.69157399225
3919.19191919192	911.247918296712	1193.64171149575	984.438520597713	1132.23606190981	1074.31757142019	1074.31757142019	1123.96334608162	1019.94561521411	1088.56580596037	969.156343500515
3959.59595959596	912.392812482827	1198.97315800341	986.77045223543	1137.34177055892	1079.17475249181	1079.17475249181	1132.62606684534	1024.53745471119	1100.56275738132	973.471863827177
4000	913.467280799565	1204.1138315865	988.989923344074	1142.26788660175	1083.86371181899	1083.86371181899	1141.10886474147	1028.97243026859	1112.46006456178	977.641692801307
