# Supplementary material for: Canalisation and plasticity on the developmental manifold of Caenorhabditis elegans
Source: Mol Syst Biol. 2023 Oct 18;19(11):e11835. doi: 10.15252/msb.202311835 (PMC10632735; doi:10.15252/msb.202311835)
Supplement: Supplementary file 8 — Source Data for Figure 5 [file MSB-19-e11835-s009.zip]

Archive with 48 entries (42 files):
- Figure5/
- __MACOSX/._Figure5
- Figure5/5A/
- __MACOSX/Figure5/._5A
- Figure5/.MATLABDriveTag
- __MACOSX/Figure5/._.MATLABDriveTag
- Figure5/5C/
- __MACOSX/Figure5/._5C
- Figure5/5D/
- __MACOSX/Figure5/._5D
- Figure5/5E/
- __MACOSX/Figure5/._5E
- Figure5/5B/
- __MACOSX/Figure5/._5B
- Figure5/5A/.MATLABDriveTag
- __MACOSX/Figure5/5A/._.MATLABDriveTag
- Figure5/5A/Fig5A.csv
- __MACOSX/Figure5/5A/._Fig5A.csv
- Figure5/5A/Fig5A_script.m
- __MACOSX/Figure5/5A/._Fig5A_script.m
- Figure5/5C/.MATLABDriveTag
- __MACOSX/Figure5/5C/._.MATLABDriveTag
- Figure5/5C/Fig5C_script.m
- __MACOSX/Figure5/5C/._Fig5C_script.m
- Figure5/5C/Fig5C.csv
- __MACOSX/Figure5/5C/._Fig5C.csv
- Figure5/5C/Fig5C_means.csv
- __MACOSX/Figure5/5C/._Fig5C_means.csv
- Figure5/5D/Fig5D_script.m
- __MACOSX/Figure5/5D/._Fig5D_script.m
- Figure5/5D/.MATLABDriveTag
- __MACOSX/Figure5/5D/._.MATLABDriveTag
- Figure5/5D/Fig5D.csv
- __MACOSX/Figure5/5D/._Fig5D.csv
- Figure5/5E/Fig5E_script.m
- __MACOSX/Figure5/5E/._Fig5E_script.m
- Figure5/5E/.MATLABDriveTag
- __MACOSX/Figure5/5E/._.MATLABDriveTag
- Figure5/5E/Fig5E.csv
- __MACOSX/Figure5/5E/._Fig5E.csv
- Figure5/5E/Fig5E_means.csv
- __MACOSX/Figure5/5E/._Fig5E_means.csv
- Figure5/5B/Fig5B.csv
- __MACOSX/Figure5/5B/._Fig5B.csv
- Figure5/5B/.MATLABDriveTag
- __MACOSX/Figure5/5B/._.MATLABDriveTag
- Figure5/5B/Fig5B_script.m
- __MACOSX/Figure5/5B/._Fig5B_script.m
