# Supplementary material for: Canalisation and plasticity on the developmental manifold of Caenorhabditis elegans
Source: Mol Syst Biol. 2023 Oct 18;19(11):e11835. doi: 10.15252/msb.202311835 (PMC10632735; doi:10.15252/msb.202311835)
Supplement: Supplementary file 8 — Source Data for Figure 5 [file MSB-19-e11835-s009.zip › Figure5/5A/Fig5A_script.m]

% names = {'E. coli','C. aquatica','B. pumilus','P. fragi','sid_2_Ec','C28_Ec'};
% out_table = table;
% for i = 1:6
%     out_table.(names{i}+"h") = out{i,1};
%     out_table.(names{i}+"xi") = out{i,2};
% end
% writetable(out_table,'Fig5A.csv')
% %%
data = readtable("Fig5A.csv");

new_co = [ 0    0.4470    0.7410
0.8500    0.3250    0.0980
0.9290    0.6940    0.1250
0.4940    0.1840    0.5560
0.4660    0.6740    0.1880
0.3010    0.7450    0.9330
0.6350    0.0780    0.1840];

old_co = [0 0 1;
0 0.5 0;
1 0 0;
0 0.75 0.75;
0.75 0 0.75;
0.75 0.75 0;
0.25 0.25 0.25];

symbols = 's>do<^';
names = {'E. coli','C. aquatica','B. pumilus','P. fragi','sid-2 (E. coli)','C28 (E. coli)'};
table_names = {'E_Coli','C_Aquatica','B_Pumilus','P_Fragi','sid_2_Ec','C28_Ec'};
for i = 1:4
    plot(data.(table_names{i}+"xi"),data.(table_names{i}+"h"),'linewidth',2,'color',new_co(i,:));
    hold on
end
for i = 5:6
    plot(data.(table_names{i}+"xi"),data.(table_names{i}+"h"),[symbols(i) '-'],'linewidth',2,'color',old_co(i-1,:));
end
ylabel('\boldmath$pdf(\phi_1)$','Interpreter','latex','FontSize',18)
xlabel('\boldmath$\phi_1$','Interpreter','latex','FontSize',18)
legend(names,'location','northeast')
