# Supplementary material for: Canalisation and plasticity on the developmental manifold of Caenorhabditis elegans
Source: Mol Syst Biol. 2023 Oct 18;19(11):e11835. doi: 10.15252/msb.202311835 (PMC10632735; doi:10.15252/msb.202311835)
Supplement: Supplementary file 8 — Source Data for Figure 5 [file MSB-19-e11835-s009.zip › Figure5/5C/Fig5C_means.csv]

AB1_HB101	AB1_DA1877	AB1_Bpulimus	AB1_Pfragi	N2_HB101	N2_DA1877	N2_Bpulimus	N2_Pfragi	PS2025_HB101	PS2025_DA1877	PS2025_Bpulimus	PS2025_Pfragi	sid-2_HB101	C28_HB101
0.0808610848412525	-0.0127895505243034	0.112140166903857	-0.255930114637772	0.0605280148066933	0.00338185506626423	0.188138227668126	-0.173434298410524	-0.0278491317322491	-0.0357090315377379	0.168629243493117	-0.0652313128294706	0.0301701021434201	0.0906872047494133
-0.0389736942884051	-0.0869153568298313	-0.0208544170330412	-0.0428279190272338	0.0218106843432854	-0.0396864837076062	-0.0243313437325612	-0.0292787071762407	0.0214875664870319	0.24591151982045	0.100892415244517	0.0135843744412962	-0.0145495174838331	0.0932256414246445
