# Supplementary material for: Canalisation and plasticity on the developmental manifold of Caenorhabditis elegans
Source: Mol Syst Biol. 2023 Oct 18;19(11):e11835. doi: 10.15252/msb.202311835 (PMC10632735; doi:10.15252/msb.202311835)
Supplement: Supplementary file 8 — Source Data for Figure 5 [file MSB-19-e11835-s009.zip › Figure5/5D/Fig5D.csv]

wth	wtxi	isolh	isolxi	muth	mutxi
0.000946061555724714	-0.599812650648042	0.000570816584213245	-0.498408380787979	0.00187592457119085	-0.379787146206585
0.00601538758839794	-0.581853766491156	0.00657035845564957	-0.479160146434741	0.0068320799266469	-0.366952085653983
0.0235062632111777	-0.56389488233427	0.0294112647220122	-0.459911912081503	0.0200024886210729	-0.35411702510138
0.05645200003939	-0.545935998177383	0.051200062545709	-0.440663677728265	0.0470769889055531	-0.341281964548778
0.0833203010262392	-0.527977114020497	0.0346624691310752	-0.421415443375026	0.0890690986776654	-0.328446903996175
0.0755784683439113	-0.510018229863611	0.00912681100038146	-0.402167209021788	0.135469198328578	-0.315611843443573
0.0421328756173273	-0.492059345706725	0.000989881604885907	-0.38291897466855	0.165637877522188	-0.302776782890971
0.0144351025974439	-0.474100461549839	0.00153973754760969	-0.363670740315311	0.162840843693053	-0.289941722338369
0.00303944582941645	-0.456141577392952	0.0162649188843388	-0.344422505962073	0.128898240569873	-0.277106661785766
0.000393318794149352	-0.438182693236066	0.0721945238380223	-0.325174271608835	0.0829963670449715	-0.264271601233164
3.12802884561908e-05	-0.42022380907918	0.139757423880076	-0.305926037255597	0.0467121727376411	-0.251436540680562
1.52887704063909e-06	-0.402264924922294	0.144463350840442	-0.286677802902358	0.0325997672015513	-0.238601480127959
4.59253633035486e-08	-0.384306040765407	0.160506164848621	-0.26742956854912	0.0441920604014735	-0.225766419575357
8.80806477608229e-10	-0.366347156608521	0.275617807340067	-0.248181334195882	0.0786775163260001	-0.212931359022755
2.56574365931049e-09	-0.348388272451635	0.33145677515054	-0.228933099842643	0.124702331115609	-0.200096298470152
1.2173436633424e-07	-0.330429388294749	0.222734808579689	-0.209684865489405	0.161991108909055	-0.18726123791755
3.56340382336469e-06	-0.312470504137863	0.169237361497145	-0.190436631136167	0.1729917273981	-0.174426177364948
6.41265867191518e-05	-0.294511619980976	0.319391348802139	-0.171188396782929	0.161075829318221	-0.161591116812345
0.000710001322133875	-0.27655273582409	0.751632232122486	-0.15194016242969	0.156392511308165	-0.148756056259743
0.00484867231430708	-0.258593851667204	1.36985101002932	-0.132691928076452	0.199820972657029	-0.135920995707141
0.0206008144562374	-0.240634967510318	1.89974916584987	-0.113443693723214	0.315398690250932	-0.123085935154538
0.0561097453113473	-0.222676083353431	2.54666258303463	-0.0941954593699755	0.491820417230862	-0.110250874601936
0.107856949004101	-0.204717199196545	3.57527715545587	-0.0749472250167372	0.691546086573055	-0.0974158140493336
0.182168207648472	-0.186758315039659	4.84363212631407	-0.0556989906634989	0.887078226427546	-0.0845807534967313
0.324898756095803	-0.168799430882773	5.85044426379521	-0.0364507563102607	1.09199770675258	-0.071745692944129
0.55719585596208	-0.150840546725887	6.05122965895565	-0.0172025219570224	1.35101080366475	-0.0589106323915267
0.814578991759549	-0.132881662569	5.7508439714833	0.00204571239621593	1.69920804380376	-0.0460755718389243
1.06940103011412	-0.114922778412114	4.94300247344776	0.0212939467494542	2.13979565363787	-0.033240511286322
1.48910413589339	-0.0969638942552279	3.64290825206128	0.0405421811026924	2.66807336205658	-0.0204054507337197
2.29689493216882	-0.0790050100983417	2.45506836311863	0.0597904154559307	3.31028612457016	-0.00757039018111733
3.42965347515469	-0.0610461259414554	1.80709352454608	0.079038649809169	4.10804276064016	0.00526467037148498
4.5048353580118	-0.0430872417845692	1.47160956122336	0.0982868841624072	5.02294973418616	0.0180997309240873
5.15726891390667	-0.0251283576276831	1.05373292050164	0.117535118515646	5.86357988880726	0.0309347914766896
5.3369595332688	-0.00716947347079677	0.606867962200975	0.136783352868884	6.37890388505711	0.043769852029292
5.25216020594334	0.0107894106860894	0.36749730247618	0.156031587222122	6.46619720647164	0.0566049125818943
5.05601987462401	0.0287482948429757	0.272722050485558	0.17527982157536	6.23982202779423	0.0694399731344966
4.70608943368891	0.0467071789998619	0.22472987585319	0.194528055928599	5.86010930711175	0.082275033687099
4.10080528838884	0.0646660631567481	0.195496121739525	0.213776290281837	5.3531054994237	0.0951100942397013
3.24835705441337	0.0826249473136343	0.115162156611547	0.233024524635075	4.65082327426993	0.107945154792304
2.33218124972098	0.100583831470521	0.0343871558001996	0.252272758988314	3.75689393683111	0.120780215344906
1.61872264558599	0.118542715627407	0.00468755231232463	0.271520993341552	2.80029234163835	0.133615275897508
1.19671635351958	0.136501599784293	0.000275469988924779	0.29076922769479	1.93865802261656	0.146450336450111
0.918550952602982	0.154460483941179	4.38570780096586e-05	0.310017462048028	1.25820981492004	0.159285397002713
0.664261180058924	0.172419368098065	0.000934466696039992	0.329265696401267	0.76456328386842	0.172120457555315
0.446516520385625	0.190378252254952	0.00912600181215811	0.348513930754505	0.427526142823378	0.184955518107918
0.276708013642545	0.208337136411838	0.0346624644896127	0.367762165107743	0.213939445973904	0.19779057866052
0.140914832239479	0.226296020568724	0.0512000625352733	0.387010399460982	0.093077098125823	0.210625639213122
0.0513077773648339	0.24425490472561	0.0294112647220031	0.40625863381422	0.0343762719837479	0.223460699765725
0.0122844442613801	0.262213788882497	0.00657035845564957	0.425506868167458	0.0105926325438392	0.236295760318327
0.00186215125540639	0.280172673039383	0.000570816584213245	0.444755102520696	0.00269120993049517	0.249130820870929
