# Supplementary material for: Canalisation and plasticity on the developmental manifold of Caenorhabditis elegans
Source: Mol Syst Biol. 2023 Oct 18;19(11):e11835. doi: 10.15252/msb.202311835 (PMC10632735; doi:10.15252/msb.202311835)
Supplement: Supplementary file 8 — Source Data for Figure 5 [file MSB-19-e11835-s009.zip › Figure5/5E/Fig5E.csv]

phi1	tdev	phi3
-0.0406288928736408	2790.51666666667	0.0307622065287244
-0.007754608211712	2884.51666666667	0.0980463838392669
-0.055060520224255	2877.18333333333	0.0331840627440302
-0.139865209396738	2823.35	-0.0300451628599583
-0.0089090349535941	2877.51666666667	0.0323371872736155
-0.0107460676988645	2864.18333333333	0.0518211492428608
-0.0129409356178423	2783.85	-0.065269085985501
-0.0164983787115099	2984.36662634214	0.00456702885276065
-0.0523493068817145	2850.85	0.0643605009175422
-0.010521162046889	2944.18333333333	-0.0305814923147933
-0.00347582290873057	3345.85	0.0391857207120912
-0.0119732479731713	2984.18333333333	-0.0240009879763068
-0.0125076055809384	2964.18333333333	-0.0312810806831936
0.0630880860143933	2937.53333333333	0.0601364023358967
0.233975183636068	3117.85	-0.0697159734757663
0.210592335377721	3305.16666666667	0.0501761044861893
0.0419667029677276	2864.18333333333	0.0498577912738078
0.228839158431177	3028	0.0582782456586878
0.0237215785351382	2980.23333333333	0.161165878125709
0.0978187357778943	2874.33333333333	-0.0108763152038573
0.118324926215635	3061.66666666667	0.087613325028777
-0.0347838626896789	2994.33333333333	-0.100414737484453
0.0540628746698098	3028	0.116681723736368
0.0873772192942765	3159.83333333333	0.0823441508020527
0.152003633088203	2840.91666666667	-0.15557170614279
0.155929216027904	3163.66666666667	0.116456903470977
0.178980746885094	3143.61666666667	0.0955481421105805
0.169957586096011	3197.68333333333	0.10206981401234
0.122880746001731	3150.23333333333	0.127334092956318
0.0360288211215026	3244.3	0.0612077815778351
0.0585603528781975	3244.33333333333	0.0771066955153589
0.0849647248001565	NaN	-0.122846391504282
0.236137062460078	3104.26666666667	0.0694956685852032
0.217142548817574	3244.33333333333	0.080562998543974
0.122447629463385	3277.65	0.0897105350158652
0.292144653868406	3285	0.133170141057727
0.0840206928346331	3103.65	0.0157485541611864
-0.0810887546614951	3151	-0.12094143399882
0.0732751654235153	3063.63333333333	0.0622524773838607
0.257747013493784	3211	0.157382425061868
0.137573805921718	3130.25	0.0714903112429134
0.298862764397573	3130.98333333333	0.144716100863716
0.218943245291021	3184.33333333333	0.0486332015317563
0.104963239607659	3052.95	-0.0703475258407639
0.0308360570953679	2945.93333333333	-0.105051875399846
0.038649096155593	3099.95	0.139525969825211
0.207153635704348	3133.28333333333	-0.0545273923736171
0.0708920485920164	3260.28333333333	-0.00208937619870146
0.0814207027999083	3473.6	0.202955238393002
-0.0680220031883483	2925.93333333333	0.044391936956429
0.0109976410774809	2992	0.0954576152038439
0.0468501504741938	3278.65	0.123606971970008
0.173855149461584	3412	0.163380965718405
0.209798738084553	3198.66666666667	0.00228955593732591
0.0453806489822749	3145.33333333333	0.20218905520291
-0.185076260391891	NaN	-0.014478224625332
0.0186850241984045	3005.31666666667	0.0604397739070658
0.042966762540767	2787.48333333333	-0.0789570743420811
0.144781349197773	2908	-0.0574989129647794
0.0326788098004434	2871.5	-0.129801034952515
0.118101123027717	2985.5	-0.0482997642637674
0.0607070380630027	2986.5	-0.0711048869445177
-0.0180591716476531	2799.5	-0.0373103033767104
0.165892490288131	2895.5	-0.0771574580537679
0.0791690470214546	3034.5	-0.115476783044649
0.0151020930302805	2811.5	0.0547495499329051
-0.00218911955166155	2715	0.0721640407377112
0.150261773941977	2883.46666666667	0.101969478074058
-0.0266355423014082	2855.21666666667	0.0902817158322375
0.276936442640698	2974.71666666667	-0.116360692047181
0.0722623015521926	2816.98333333333	-0.0459949357281556
0.153933863819785	2989.13333333333	0.0405867581156936
0.140684921499287	3037.95	0.109357685643647
0.170857468521847	3014.5	-0.0331752520884331
0.146098603525946	2953.71666666667	-0.0418688015862794
0.0417670434117849	2887.91666666667	-0.0387458547745597
0.23702763722546	2943.28333333333	-0.034874348678212
0.0280385728887348	2908.63333333333	-0.0635351096309362
0.346495491960104	3017.71666666667	0.012864024768867
0.167853905713097	2891.46666666667	0.0234573897251234
0.142649409222921	2861.6	-0.000486732782324672
0.0454871518217829	2775.1	-0.0228046449624384
0.0117999442220944	2795.93333333333	-0.00197078013847466
0.0365817074746282	2872.06666666667	0.0790391445405796
0.142034597571425	2894.48333333333	-0.0759425220953853
0.0414364922020801	2678.41666666667	0.0195579834230007
-0.00772231791416053	2699.73333333333	-0.024950736751408
0.0287608824198925	2711.2	-0.0540067868704395
-0.0166986889714162	2667.75	-0.0335892096891004
0.189191378163619	2721.06666666667	-0.053200109314667
0.0682730452589592	2748.53333333333	-0.0410540763982693
-0.00644543485374419	2711.21666666667	0.0146553331786992
0.0681519887318292	2694.4	0.0386700079295158
0.0359266151962335	2695.2	-5.82840023620454e-05
-0.170632637803549	NaN	-0.236171988193986
0.0632576478597111	2602.93333333333	-0.0157626398721102
0.0659442591107653	2716.53333333333	-0.0399483605153967
-0.000691891928078419	2695.2	-0.0364785494389145
0.0250107444949425	2700.55	0.0178860982753125
0.0113076997089585	2705.86666666667	0.122819323699747
0.0104866564613697	2705.86666666667	0.0161007387188692
0.120076677685805	2684	-0.0714508690746711
0.313036110318001	3004	0.0960606786155438
0.187955467377225	2972	0.19610837812129
0.104353610367555	2684	0.056245010132103
0.205589340764847	2790.66666666667	0.0606410618548881
-0.00194621469044711	2672.26666666667	-0.0217794964690523
0.175841819769542	3100	0.0107712215322
0.0810080328831409	2700	-0.00595610511806046
0.0481808140135548	2854.66666666667	-0.0387011263252818
0.114436072223579	2769.33333333333	0.085694513400105
0.042335757328747	2726.66666666667	-0.0451958549846575
0.0966816267499636	2838.66666666667	0.117615449483133
0.0893975653655047	2716	0.0768151931550045
0.0587607748791331	2737.33333333333	0.106216580298452
0.105402206747917	2668	0.081763851356816
0.0487709736708727	2700	-0.0435307967087774
0.0596906120777449	2673.33333333333	0.0493353631912565
-0.09082160082036	2700	0.116157396809051
0.0631430337375978	2854.66666666667	0.0748927878124515
0.0243745947702087	2625.33333333333	-0.0562787376208508
-0.0413891301739373	2687.16666666667	0.0504358285007881
-0.0358277266418388	2584.75	0.0232162747989323
-0.0129968051812438	2635.95	-0.0758623614428282
-0.0126148033210037	2695.68333333333	0.0100333351616269
0.0668348312780052	2747.68333333333	-0.0401998523271758
0.0367602619509701	2739.15	-0.0452613718229983
0.0283939250572613	2695.68333333333	0.0408318096303325
-0.0524526473249482	2679.41666666667	0.0277590797738648
-0.0400117860420428	2841.55	0.0966806136312184
-0.0194905051992927	2704.21666666667	-0.0250735388175596
0.0218847093821615	2815.95	0.0742953460777422
0.0576646947107168	2644.48333333333	-0.00650385665110432
-0.0784844486235311	2901.28333333333	-0.0512594649560617
0.0553788954214565	2739.15	-0.109992010273106
0.133306505900162	2756.21666666667	-0.0161764769135141
-0.0213695706640181	2722.08333333333	-0.0211401978448805
-0.0408726699710365	2790.35	0.0668746929159435
-0.0423671767563339	2721.28333333333	0.0208198545820536
-0.121474243213662	2909.81666666667	-0.0354062734231053
0.0213538174699879	2773.28333333333	0.046100654354464
0.0192914732942494	2653.01666666667	-0.0553515271508451
-0.0429874149343368	2543.73333333333	-0.000365766751217696
0.227760404382807	2498.4	-0.0997230271953973
-0.0104950258727821	2466.4	-0.0931784136727796
-0.0130644681319314	2620.53333333333	-0.0225076440658836
0.0333753518264938	2781.06666666667	-0.017666798895588
-0.0116654680158382	2518.13333333333	-0.000538428129992535
-0.0294871658149528	2678.66666666667	0.105628567763298
0.0395563159745911	2607.73333333333	0.000336837743232349
-0.0492820104519709	2535.73333333333	0.0405691418351612
0.00177332279745797	2588.53333333333	-0.0386988476181523
0.284562178737023	2626.93333333333	0.0440288337480321
-0.0131266348808308	2607.73333333333	0.0374476664995267
0.0173967960561653	2614.13333333333	-0.0042284882369905
0.0072100150577203	2536.8	-0.0423033859403371
0.000661966103662005	2556.53333333333	-0.0386490306020492
0.0758682287826018	2543.73333333333	0.0151981437796885
0.0365047963203569	2755.46666666667	0.0959511124148688
0.0126651436362209	2626.93333333333	0.040337615905043
-0.0117411721825815	2492.53333333333	-0.102550070362887
-0.0698425642236659	2562.93333333333	-0.0177976593274829
-0.0155961839048208	2550.13333333333	-0.010801305026789
0.00376984930222126	2665.86666666667	0.0321663806306738
-0.0609620895923125	2467.2	-0.0279500839385089
0.0103740610126686	2536	0.00960067642429512
-0.0102583432015605	2493.33333333333	0.0272755297113893
0.0130434322299224	2475.73333333333	0.0215471182938939
-0.0479498794345272	2450.13333333333	0.00310444769686597
-0.0642848560071793	2518.93333333333	0.0159071362685853
-0.0309612578405243	2467.2	-0.0324058837872137
-0.0184475003281878	2501.86666666667	-0.00924281506259662
-0.0300867280691507	2553.06666666667	-0.0107082451025673
-0.0445698763742572	2510.4	0.00144094407579829
-0.034142113100776	2510.4	0.00143101191047334
-0.0375676709284341	2510.4	-0.0346687436366706
-0.0772247541646869	2467.2	-0.0296972947638649
-0.0311915262146182	2544	0.0139652590560677
-0.0469657341865178	2535.46666666667	0.0364048882068864
-0.0281510545669076	2441.6	-0.0203996163421457
-0.0578510415261005	2373.06666666667	-0.012018829338385
-0.172005831310772	2390.4	0.00175514515171691
0.0605824279344719	2638.93333333333	-0.0234439318975231
0.0431518784536897	2544.53333333333	-0.0433279831525461
0.0457880291508375	2467.2	-0.0384423340169641
0.0182709382099444	2553.06666666667	-0.0914287203711167
0.00038082961679379	2467.2	0.0049155581939636
0.0548746478712639	2664.53333333333	0.00461224366764
0.141794893830904	2681.6	-0.0499352280213101
-0.123423447965953	2407.46666666667	-0.0288478463232181
0.0536562778956133	2724.26666666667	0.000467484135675598
-0.0593352321772989	2424.53333333333	-0.0140907491198064
-0.0717018155735312	2493.33333333333	-0.0266049116702457
-0.0156298186618427	2493.33333333333	0.0202087419605561
-0.0409336470740102	2604.26666666667	0.0870533391796758
0.0884043313254307	2450.13333333333	-0.0514607051878011
-0.0839232717076458	2373.33333333333	-0.105911430532408
0.00695098067713416	2621.86666666667	0.0157260357966328
-0.037909317880854	2510.41666666667	0.0261178763772353
-0.00168891222331639	2587.75	-0.0334025981692832
-0.0127003732915022	2587.73333333333	0.0231888032565757
-0.013287532434439	2528	-0.0663179488755351
-0.0981339639374117	2493.35	0.00567829449279503
-0.0022470965401788	2621.86666666667	-0.0320617073513549
-0.0502273070809983	2596.26666666667	-0.0859421014902057
-0.00449064312148316	2621.85	-0.0172611010406457
-0.0290196636114173	2630.4	0.017891044848715
-0.0454575110098881	2571.2	-0.0209634734724564
-0.0615897529236092	2416.53333333333	-0.0490228311959234
-0.0500895281405859	2493.88333333333	-0.129035035504647
-0.0608021184385098	2467.73333333333	0.00169135068629524
0.00609776732548317	2467.73333333333	-0.0769826219533978
-0.0542695802382268	2450.13333333333	0.00625721172771198
-0.0305280846265798	2536	-0.02364962995856
0.00125505612395042	2570.68333333333	-0.0875432249394536
-0.0542406595822331	2433.61666666667	-0.0803776760107484
0.00581575938662803	2416.51666666667	-0.0984906449307126
-0.0237410202129027	2432.8	-0.122111053162852
0.00177193323878182	2459.18333333333	-0.0631757985018094
-0.0560850295009039	2459.2	-0.0454971806776314
-0.0560734659551443	2570.66666666667	-0.00494049574855173
-0.0769450520782004	2425.06666666667	-0.0195676810226034
-0.0548889944805222	2536.55	-0.0480358502431369
-0.039944002825284	2753.63333333333	-0.0450432796777339
0.0406337167723362	2753.6	-0.0125087029589178
-0.0505501334973297	2753.6	-0.0134829462647144
0.0350976041081279	2821.86666666667	0.0719192764590181
-0.00414257340707604	2719.46666666667	0.0457733530956605
-0.00190884095094708	2693.86666666667	0.0203285035903284
0.0188866819593982	2736.53333333333	-0.0372755417223959
0.0125575911102137	2710.93333333333	-0.0504866292857898
0.0405126420140473	2753.61666666667	-0.0346129186555155
0.0394018935767218	2898.66666666667	-0.0475996518450349
0.0786073051843731	2890.13333333333	0.0733620068076118
-0.0397845472644655	2753.6	-0.0855094011699194
-0.0408419842802111	2710.91666666667	-0.0164178496425046
0.0132707695228002	2736.53333333333	-0.0408457144258602
0.178864135728014	2796.25	-0.0317570225925101
-0.0106423126835493	2813.33333333333	0.0182834446659257
-0.0369618218185398	2616.26666666667	0.0127803705089189
-0.0153712276105645	2659.73333333333	-0.00566564833782407
0.00491006565543631	2728	0.0194114003909702
0.0487689443916219	2779.2	0.0296624251233475
0.0387019296596513	2685.33333333333	0.00716697341374171
-0.0317185403654412	2753.6	0.0849481254614985
-0.0182829645465427	2616.26666666667	-0.0493672182503044
-0.029034469712733	2762.13333333333	0.0337504834493578
0.0860423566067163	2702.41666666667	0.0368003820938313
-0.0424695684627178	2779.2	0.0797008906630166
-0.101523531389326	2642.66666666667	0.0276128331935266
0.0281993574279809	2728	0.00350749809620721
0.00738482754150446	2736.51666666667	0.0370506119050125
0.0134509644477838	2753.6	0.0420689708102334
-0.0201561129643225	2659.73333333333	-0.00555109725686477
-0.00538381211937803	2684.26666666667	-0.0158164953115365
-0.0115669654037249	2684.26666666667	-0.0220068007797268
0.0292606051383345	2761.88333333333	-0.0717800016534558
-0.0103438926636706	2615.2	0.0111454723955848
0.00457239002663949	2666.4	-0.015911890561239
0.088798213303886	2882.13333333333	0.0450541446359885
-0.00257817278551343	2657.86666666667	-0.0159385718119174
0.0558447091786499	2718.4	0.00570143567660131
0.082680746648223	2753.33333333333	0.0467977686693058
0.0839616846856263	2735.46666666667	0.0054519815093094
0.0228193224699734	2735.38333333333	0.0203832868119973
0.0803343565582746	2855.73333333333	0.0352631526370283
-0.0647892511801862	2838.66666666667	-0.0778932211189016
0.0137381472096751	2718.4	0.0289301920848149
-0.0211289212747755	2674.95	-0.0297288090813747
-0.0281051539868989	2650.13333333333	-0.130355329655399
-0.0166003814699965	2667.2	-0.032441192258114
-0.00510958253785937	2709.86666666667	0.019479983426982
0.0140142826842864	2719.2	0.000900665114098559
0.0399140898043025	2778.95	-0.0175266298440433
-0.18256955789729	2744	-0.0112786558640719
-0.0409813367647825	2709.86666666667	0.0142143485471936
0.00797237541570578	3137.6	-0.1394929690199
0.0485243582691535	2810.93333333333	-0.0534747574907554
0.0416453062235162	2932	-0.0299055475925845
-0.250939547637028	2776.26666666667	-0.0506751905084008
0.030978787110888	2793.86666666667	0.101237372770422
0.0192982482314355	2759.73333333333	0.0231158868937551
0.0505397734406664	2647.73333333333	0.0429372557922149
0.0230208168863168	2759.2	0.0697527200532556
0.00439676438442299	2853.6	0.0197893831130303
0.0147813993747577	2750.66666666667	-0.00422086946178507
0.00901504234528533	2853.6	0.0387121020609552
0.126259950200356	2956.8	0.00362963257857102
0.00984749700425766	2742.13333333333	0.0395239778296771
-0.001395554757937	2793.86666666667	0.0461712046691851
0.0615646311110766	2725.06666666667	-0.0107532984448801
0.0130351766250524	3008.8	-0.145213523824076
0.0162768689002772	2810.93333333333	0.0807349699645481
-0.00598389492687864	2853.06666666667	-0.0596389965195504
0.0924545928836884	2802.4	-0.0200313228174165
0.00278408601939271	3025.06666666667	0.10783688162493
-0.0508666015984653	2819.46666666667	-0.0512649469959868
-0.0577065574634552	2887.73333333333	0.0983120809781933
0.035099831665715	NaN	0.0419113447746827
0.00242165638655426	2793.86666666667	0.00739787211426493
-0.122028238354476	2870.13333333333	0.042884809288707
-0.0397657134315276	2810.4	0.0999779855226201
-0.0413014757556535	2793.33333333333	0.0896451132820414
-0.0414597092276398	2844.53333333333	0.0551392121820383
-0.00695281060532386	2785.33333333333	0.0348522228101648
-0.187083704157805	NaN	-0.0160600915321884
0.015706731369464	2864.68333333333	0.142459703763313
0.0854428848221049	2934.01666666667	0.147462709077111
0.0720173846626878	2847.6	0.0945775355944707
-0.0284465035655372	2898.8	0.033035887370867
0.0412197694415556	2847.6	0.0774938424169237
0.0272075584870916	2839.6	0.0495447248441954
0.109007726443949	2882.28333333333	0.0755544579663462
0.102982560917928	2950.53333333333	0.107824450728509
0.118838191644598	2976.13333333333	0.120115604774363
0.020327766918227	2847.06666666667	0.0268658397508539
-0.092142569241986	2803.86666666667	0.0532352465235531
-0.0164129949643971	3070.55	-0.0767438331460286
-0.0881315268592503	NaN	-0.196891620999254
0.0950289675479708	2967.61666666667	0.113983383381691
0.00381071711971362	2770.81666666667	0.0898267177439901
0.0343622052488475	2736.68333333333	0.023587992549512
0.0245860588497591	2839.08333333333	0.0439083272391047
-0.0231293902799723	2814	0.0926676176192264
0.0233332848160876	2873.73333333333	0.131355375911068
0.0308403976889667	2984.66666666667	0.157614766448345
0.089615722048456	2882.8	0.0764473504064749
0.101376961386094	2881.75	0.0504336573852395
-0.128750974628485	2873.73333333333	0.103032684695396
0.0762335431099	3068.8	0.0546106118990132
0.0552963031311351	3085.86666666667	-0.0463881715224605
0.0921465161873996	2871.46666666667	0.0289046200106159
-0.0542029184503125	2793.86666666667	0.16671846505861
0.0464450458002809	3068	-0.178544406477842
-0.0352992574940969	2802.68333333333	0.0389351635698921
0.0527757194711395	2802.66666666667	-0.00939679700624937
0.0738914236361678	3059.48333333333	-0.0372917494690948
0.00435920125678259	NaN	-0.297374790394266
0.0792753693384702	2811.2	0.0635786797978242
0.0496334481146152	2913.61666666667	-0.0842716055460291
-0.032024285256449	2948.53333333333	0.0515401357185219
0.261367420786322	3137.08333333333	-0.0374671818216862
0.0297923086151341	2870.95	0.0363642205223814
0.0825527377293068	2905.06666666667	-0.023685447602168
0.20778881808506	3068	-0.0417545718722736
-0.265948021959342	NaN	-0.522595216001661
0.0679503624158351	2957.06666666667	-0.0670391270768503
0.0786804070483844	2776.53333333333	-0.0262298565333807
0.109287688119362	2974.13333333333	0.050907296628308
0.0642541939370304	2776.53333333333	0.00438291713995776
0.00411315926122816	2870.93333333333	0.0546977527459404
0.0643943061221749	2879.48333333333	0.0448894503430349
-0.0104971858789139	2844.26666666667	0.0463324404492754
0.0142854193219356	2759.46666666667	0.0796484696299238
0.155756350142758	2905.06666666667	-0.0105864816456936
0.0386995533461017	2905.86666666667	0.0969196471939335
-0.026281686920949	2819.73333333333	0.0645490751277577
0.0599265242863308	2862.4	-0.0416893786257129
0.418591246735887	3342.66666666667	-0.0970730234974046
0.109714392254528	3382.66666666667	0.0950027226936169
0.28359264677468	3502.66666666667	-0.0922509999142465
0.119886409068064	3245.6	0.135366879508512
0.128855343631695	3330.93333333333	-0.00105078659956367
-0.0856779605779381	NaN	-0.0678990881629557
0.0232756566607799	3176.8	0.1325066960787
0.0749162236339888	3382.13333333333	0.107701895075853
0.0871374617142456	3339.46666666667	0.0540565649661234
0.0975818260102468	3356.53333333333	0.0487465831332192
0.13138785408008	3270.66666666667	0.0343955515508299
0.0662097960244522	3279.2	0.0749363378601535
0.0699931121030212	3201.86666666667	0.0900191806573166
0.108435548638386	3382.66666666667	0.121062382697931
0.121354189315111	3253.6	-0.0185082892980834
0.110479581094027	3425.33333333333	0.0937461774617467
0.15842846495303	3416.8	0.108093294049781
0.128289351759709	3365.6	0.102851835786375
0.0826227041223875	3348.53333333333	0.0945496227884787
0.059552983141815	3244.53333333333	0.141628709948599
0.0797844296326594	3338.93333333333	0.0362035634468491
0.0222677872373011	NaN	0.0890378827946702
0.0170307032148228	3176.8	0.0325127928233558
-0.081512173316076	2923.73333333333	-0.0772134276327562
-0.0313126296505902	2784.8	-0.0248379560344998
0.05885147294964	2859.46666666667	-0.00311588870144219
-0.0210200746494327	2870.4	-0.00664396663043512
0.0206132142190563	2891.73333333333	0.00101604300887895
-0.00522755612603403	2838.4	0.00229418834563436
0.0044572769278968	2827.73333333333	-0.0264545639543528
0.000552041138155137	2848.8	-0.0293514647644563
0.0534215425422144	2977.08333333333	0.0643755367113286
0.0717296993060529	2934.66666666667	-0.0983189640159575
0.0180669580020613	2838.13333333333	-0.154512119365064
-0.00405735740421881	2902.4	0.0994162999918402
0.0834794794033465	2784.8	-0.0664740367469791
0.0578860421343538	2913.06666666667	-0.000663492514170091
-0.0599892557483957	2816.8	-0.0264215447393429
-0.0606094932120421	2752.8	-0.0389765270913512
0.00794012266028945	3116.53333333333	-0.0491784075886292
-0.136266417257001	2656.53333333333	-0.033776068622944
0.217960829943352	3512.26666666667	-0.144268559024639
0.026734551195577	3062.66666666667	-0.0193520499148159
0.0366288365025832	3116.53333333333	-0.0166329883163915
-0.107731648062603	2784.8	0.03668745577332
-0.0656075238203935	2955.73333333333	-0.0259535980476939
-0.0375296859801329	2848.8	-0.0657295857601085
-0.0204011385567656	2827.73333333333	0.0597441612639695
-0.110743275453652	2784.8	-0.0558087477486907
-0.159426150910891	2699.2	0.0382564149560206
-0.071001286643922	2784.8	-0.0600802570370629
-0.0426990969480835	2764.53333333333	-0.0319768357193558
-0.0194160234521384	2785.86666666667	0.00303240327269441
-0.0468618036975068	2678.66666666667	-0.0284944027260563
-0.0385096752959269	3236.26666666667	0.0795911107037987
-0.0248358815332427	2796.53333333333	0.0107568094969394
-0.00636256792599812	2743.2	-0.0489882957669179
-0.00262565046572885	2764	0.0153608439921394
-0.0207840210256421	2797.06666666667	0.0660102006338512
0.0164608971852044	2881.86666666667	0.0190917266563595
0.0298619828737039	2764.53333333333	-0.0323048810385676
-0.039130919071862	2711.2	0.00312466511394452
-0.0490519149040456	2689.33333333333	-0.01951256088941
-0.137389561418519	2614.66666666667	-0.0690712735290879
-0.0915210849551647	2753.86666666667	-0.0407721150122731
0.0292132569720085	2743.2	-0.0383733332592465
-0.13024363163368	2689.33333333333	-0.142329468019589
0.073796355638695	2861.06666666667	-0.0890786344965072
-0.0107339110146171	3043.46666666667	0.128505024479196
0.0483849267762361	3169.86666666667	0.210528072838846
-0.0551923329298021	2968.26666666667	0.0374907679956871
-0.0414448884181431	2872.26666666667	0.212271639389515
-0.100922578902248	2690.4	0.0510291208543054
-0.0846021281104928	2647.2	0.0173186125582514
0.0624228659711506	3504.53333333333	0.225890842333682
-0.101784956308455	2657.86666666667	0.0447437099901287
-0.0867188214258641	2721.86666666667	-0.00230943086928717
-0.0705130963400521	2657.86666666667	0.00892849225493283
-0.0735684210683833	2786.4	0.108916198032998
-0.0170568671577441	2936.26666666667	0.0354466012549806
-0.0854341798408261	2829.06666666667	0.0211910624694712
-0.0813275094493361	3064.8	0.135723199653139
-0.0874219927035115	2582.66666666667	-0.0701467947283059
-0.100704972952864	2668.53333333333	-0.0893995044379913
0.0235980958188519	2925.6	0.0452480601542691
-0.0772615915500929	2679.2	-0.0492000927293524
0.123200034178851	2967.73333333333	-0.109721381016289
-0.016141883713571	2893.06666666667	-0.0908538510416396
0.013083796435483	3557.06666666667	-0.132999941898829
-0.040782597949096	3118.13333333333	-0.307657015702628
-0.0279674012348584	3503.73333333333	-0.0768467943094942
0.0138618230050516	3321.33333333333	-0.0294647883045
-0.039103027971236	3599.73333333333	-0.0824592323903626
0.0150850926891491	3042.93333333333	-0.115620532228995
0.285805779049905	3235.46666666667	-0.287751779328481
-0.0825442606615546	2861.06666666667	-0.133962110998804
-0.0172024402610924	2828.8	-0.145946139539715
-0.0401168975306965	2925.06666666667	0.0240462771623894
0.0907451455874529	3182.13333333333	-0.232534282318567
-0.103608969884418	NaN	0.0184500725569429
-0.133446534436572	3857.33333333333	0.0560396572961454
-0.014528138565133	3224.8	-0.230220586928187
-0.190380399230405	3900	-0.438989631977506
0.0441248076482576	3610.4	-0.131364238972636
0.03073904747755	3064.26666666667	-0.259733043423394
-0.209850913336864	NaN	0.0106210533921687
-0.185479190401684	4028.55	0.0496106609989083
0.0508104471142203	4779.46666666667	-0.011207366483249
-0.326510540592136	NaN	-0.100732726409974
-0.0250309630193285	3256	-0.238172252870193
0.0453176690636192	3610.13333333333	-0.169216869983763
-0.214818118937455	NaN	-0.0961604297755573
-0.0897254674788703	4210.66666666667	-0.0620460851912665
-0.0168520427406987	4468.26666666667	0.385336353710223
-0.000722943892495246	3245.86666666667	-0.303730765124628
0.0496868907879169	4694.13333333333	0.0746768315165305
-0.168346398125974	3063.46666666667	-0.0534638164829543
-0.180635963993721	NaN	-0.140469959950275
0.0847860763857711	4790.13333333333	-0.122801349050499
0.170235621865911	4704.8	-0.0286913291848979
-0.329991719410902	NaN	0.0773563148806561
0.150779446721059	4768.8	0.0236794316733464
0.320337681130839	3505.6	-0.0617313249328746
0.261804359443172	3506.66666666667	-0.0699572746387582
0.0560774674489926	3248.8	-0.00371139339767796
0.0635036233310285	2948.53333333333	-0.0219258842411378
-0.0156270300808115	3452.26666666667	0.100142830769895
0.229650025763981	3581.33333333333	-0.121055582493857
0.196535709327261	3376.8	-0.0435341261402204
0.278400588196154	3409.6	-0.0432408624853368
0.184795098672001	3537.6	-0.0415560970685448
0.114568485738487	3528	-0.100335420892559
0.23621506118834	3430.93333333333	-0.0612604286024359
0.375620510701574	3666.66666666667	-0.0169009571755605
0.264951022718965	3256.53333333333	0.0796083766725142
0.208582327593948	3227.46666666667	-0.051851790016503
0.182081809249709	3152	-0.132827209031764
0.208038397278429	3324.26666666667	-0.0771949237982197
0.146172426488053	3517.33333333333	-0.0935582519780425
0.0831297536990696	3506.66666666667	-0.0806781625678355
0.166942562457747	NaN	-0.198512943000657
-0.00235365010090293	3012.53333333333	-0.0239106995077639
0.133911379594981	3076.53333333333	-0.00522791104538806
0.0861658359930757	3087.2	0.068664360436469
0.0989691545075973	3451.46666666667	0.0183559311746509
-0.161052661537845	2989.08333333333	0.173174019569454
-0.043764678859644	2978.4	0.156371536596893
-0.0310789530223498	2743.2	0.0363006880085211
0.0620070065884232	2989.08333333333	-0.0196520733772802
0.00729802265564545	2935.21666666667	-0.0127451379819362
-0.00257299120985538	2828.53333333333	0.00395506267344918
-0.0145175076381498	2967.73333333333	0.0129677745235334
-0.133586871299098	2861.06666666667	0.152703003441038
-0.0744856391099455	2699.73333333333	0.0118899397671443
-0.0842619230877128	2828.53333333333	0.0495313341769289
-0.0490924960268687	2817.88333333333	0.0376846417845237
-0.000644146398799294	2807.2	0.012025725217112
-0.163271746978258	2743.2	0.0814262318069502
-0.110640539215466	2657.08333333333	0.00338976375100067
-0.130737148208827	2646.15	0.0411362433577297
-0.0555947754165658	2721.35	-0.0146130970858869
-0.138235888793845	2486.11666666667	-0.00394543889492423
-0.0986873418678594	2807.2	0.0481825538720983
-0.151184642343189	2582.13333333333	-0.00250303578979812
-0.0256351942689662	2689.33333333333	0.00871286695602277
-0.171210624587774	2646.41666666667	0.123759139462019
-0.0865005882274381	2657.35	0.0228959033984081
-0.0732087842733616	2817.88333333333	0.0873900971991215
-0.123711550224908	2689.08333333333	0.0179251180847818
-0.137278859733273	2668	0.112902648131761
0.028855640215433	2967.46666666667	0.0273303048232494
-0.0374454476063852	2679.46666666667	-0.0433675645817745
-0.0424476426874892	2946.66666666667	-0.132248136270674
0.0502107254332793	2914.13333333333	0.00500446048127186
0.0895571499955089	3107.2	-0.048356145200078
0.0174196532114191	2903.46666666667	-0.0518799231304264
0.00350435237335893	2936	-0.00717624332986253
-0.0311498477002636	2870.93333333333	-0.0164681329804301
0.0351857964885756	2903.46666666667	-0.0341520622249021
-0.0118936233507369	2892.8	-0.079153308318777
-0.0488908537489759	2743.46666666667	-0.0248410024718514
-0.0706545103242666	2508.26666666667	-0.115763137675597
0.0220785036444651	2870.93333333333	-0.130529142800896
0.146442352367009	3224	-0.110199255300147
-0.0664651929127834	2710.93333333333	-0.0337520494996984
-0.19968703563081	2646.93333333333	0.040519344972644
-0.114058237724211	2710.93333333333	-0.0118576678316605
-0.34621179692842	2646.93333333333	0.128698703358841
-0.0950531638879076	2796.8	0.000338229273298917
-0.0990425295409684	2850.66666666667	0.00119935427575825
-0.0872776711034621	2850.66666666667	-0.0169979422342747
-0.0418784380041373	2882.66666666667	-0.0345142314103184
-0.0515235479680068	2829.33333333333	-0.0468617715297731
-0.141846962718354	2722.13333333333	0.0477937017483637
-0.0641711013720453	2678.93333333333	-0.0715432642276321
-0.135060460030319	2700.26666666667	0.025844632082413
-0.108873854536046	2646.4	-0.0276966359440701
0.324306085445511	2991.2	0.000298153647077037
0.268285521988285	2991.2	-0.0299149559158984
0.319212541219978	2927.2	0.00811173582728406
0.187413139412739	2894.4	-0.00269894504596082
0.403443438673152	3097.86666666667	0.0594170968042995
0.174517475473926	3150.4	0.0223522143391592
0.213818499703141	3001.86666666667	0.0390076772267086
0.142672183715689	2723.2	-0.098318999126751
0.0355899942865737	2669.86666666667	-0.0759651945273403
0.243810288780958	2819.73333333333	-0.0803939515200727
0.267317621440046	2873.06666666667	-0.0497563881975525
0.339745520103656	2733.86666666667	-0.0353576654361172
0.114410288981838	2851.73333333333	-0.0229616442292953
0.0261805120139653	2552	-0.114052805846262
0.133914919433203	2883.73333333333	-0.0367849866560713
0.0631195515324245	2691.2	-0.0726153754291343
0.219302908460444	2830.4	-0.0637924501652924
0.294357172992385	2873.06666666667	-0.0768787391552827
-0.205411356214588	2540	-0.0216724202449648
-0.181750914653747	2465.33333333333	-0.0216459991936248
-0.16872412737954	2401.06666666667	-0.127474376997145
-0.350468513893492	2379.48333333333	-0.10764857434169
-0.155415544953791	2508	-0.040999985357776
-0.261542128249903	2443.73333333333	-0.0611933245030221
-0.247162322615844	2486.68333333333	0.00890894153048802
-0.137437510706133	2497.33333333333	-0.0513589068564153
-0.180874794637449	2401.33333333333	-0.0650385374805683
-0.167864096593031	2326.4	-0.0233317513530256
-0.2344673446656	2337.06666666667	-0.00739915509664125
-0.439456730258369	2251.45	0.0130033865612774
-0.405532366014525	2262.38333333333	0.0227671057574993
-0.383927455996152	2251.73333333333	-0.0663364373814405
-0.0354596454789801	2593.86666666667	-0.229361513292812
-0.271033976361135	2326.38333333333	-0.016014638817054
-0.219084505338418	2496.8	0.0832744981256198
-0.272267149032737	2733.6	0.174714536741775
-0.362875973580691	2433.33333333333	0.0153216729875804
-0.245994609611255	2604.53333333333	0.0301257246048073
-0.293000791809284	2379.73333333333	0.0223837086503802
-0.265367828834363	2465.33333333333	0.103904716118103
-0.334044391547199	2262.38333333333	-0.000495508978975477
-0.254846637600886	2283.73333333333	-0.0471675002972683
-0.413955411940645	2262.13333333333	-0.0299309371753243
-0.289300638925918	2251.73333333333	0.00591348786956015
-0.309868979607859	2358.38333333333	-0.003717836500998
-0.185672929937744	2497.33333333333	0.10111749019051
-0.187239724607531	2444.81666666667	0.0330420524071081
-0.298595239352796	2486.93333333333	0.113204222766316
-0.20335165700996	2444.8	0.0206104693397859
-0.156920508029126	2391.46666666667	-0.0547366331036464
-0.296607628572337	2348	0.0317394059094444
-0.153888969843643	2434.13333333333	-0.124056313764895
-0.302111695059792	2294.4	-0.0270669498876091
-0.346364146510698	2380	0.0348715911337707
-0.49485219823617	2358.66666666667	0.0568350357921117
-0.217540187522612	2423.46666666667	0.0182470342389968
-0.321618864753862	2348.26666666667	-0.0598950364123312
-0.207817844841215	2369.33333333333	-0.0527068247682868
-0.168301689449386	2337.06666666667	-0.0484395143429961
-0.23037280065245	2326.93333333333	-0.0472081123462328
-0.267632189165992	2316.28333333333	-0.128979710398603
-0.316442415745217	2390.13333333333	0.0083160152173579
-0.222983375960796	2347.73333333333	-0.0754483554292201
-0.193252681994957	2572.8	-0.107544736484189
-0.215276586979698	2326.4	-0.071042185205519
-0.174332005971425	2412.26666666667	-0.037911151156604
-0.194644539401052	2358.93333333333	-0.0646673961079276
-0.128996936018592	2316.26666666667	-0.0812275389946258
-0.15574463356728	2358.66666666667	-0.0697606749080252
-0.145532064836268	3045.88333333333	0.180200528538092
-0.0522205880673301	3056.53333333333	-0.0382074710713734
0.0761723283990992	3036	-0.104918692867987
-0.0395970407856948	3121.35	0.0620305789888899
-0.0891045128349146	3024.53333333333	0.161354706840463
-0.0616799429422363	2821.06666666667	-0.051593706480981
-0.0940095795924072	2778.41666666667	0.0939683795954681
0.169428942208951	2874.41666666667	-0.123565408829001
0.139359787929713	2875.21666666667	-0.169098531368378
0.0863498281149773	2992.53333333333	-0.0689728757257965
0.175462565838473	2992.55	-0.227059452553903
-0.155024451411328	2571.23333333333	0.0764798902204237
-0.180419210845248	2550.11666666667	0.0796283648517598
-0.083206299634529	2582.11666666667	0.0202017383770432
-0.260782942961086	2485.83333333333	0.0965195073088323
-0.12165847923545	2646.11666666667	0.00432279052050663
-0.165374410811447	2560.5	0.0425207371808673
-0.134908586598189	2464.51666666667	-0.038979760516307
-0.0863946191193364	2443.18333333333	-0.064726782958966
-0.106791359529177	2560.78333333333	-0.00249326329712549
-0.154858998932531	2657.05	0.0623584807160939
-0.175710866834716	2582.11666666667	0.0625992903649849
-0.256394589684278	2539.18333333333	0.0472410745339255
-0.103555445092565	2635.45	-0.0234901720784183
-0.115121389447672	2603.66666666667	0.00883840846482666
-0.36677776460849	2421.86666666667	0.0597747093457043
-0.217567785947554	2400.78333333333	0.0358131177935563
-0.166781758888896	2379.45	0.0313112874184245
-0.263906852124746	2422.11666666667	0.0414855859404838
-0.150075745776947	2368.51666666667	-0.0260468745006955
-0.241848396832145	2411.18333333333	0.0261173372915852
-0.23226008941761	2411.16666666667	0.0395403206237773
-0.213241081579654	2315.18333333333	-0.0239562481141863
-0.319974357870165	2347.18333333333	0.0126193207110294
-0.223453881895346	2432.78333333333	0.0537422279235534
-0.329498378478969	2368.78333333333	0.0482816511578884
