# Supplementary material for: Canalisation and plasticity on the developmental manifold of Caenorhabditis elegans
Source: Mol Syst Biol. 2023 Oct 18;19(11):e11835. doi: 10.15252/msb.202311835 (PMC10632735; doi:10.15252/msb.202311835)
Supplement: Supplementary file 8 — Source Data for Figure 5 [file MSB-19-e11835-s009.zip › Figure5/5E/Fig5E_means.csv]

AB1_HB101	AB1_DA1877	AB1_Bpulimus	AB1_Pfragi	N2_HB101	N2_DA1877	N2_Bpulimus	N2_Pfragi	PS2025_HB101	PS2025_DA1877	PS2025_Bpulimus	PS2025_Pfragi	sid-2_HB101	C28_HB101
0.0808610848412525	-0.0127895505243034	0.112140166903857	-0.255930114637772	0.0605280148066933	0.00338185506626423	0.188138227668126	-0.173434298410524	-0.0278491317322491	-0.0357090315377379	0.168629243493117	-0.0652313128294706	0.0301701021434201	0.0906872047494133
0.000515580289923265	-0.0183465238382837	-0.0577366601345199	-0.00540324192832312	0.0203410165789626	-0.000872036229523933	0.026507337149932	-0.0050914295546205	9.94829635935303e-05	-0.0948056013249992	-0.042704336693983	0.00731224274426272	0.0361796694152835	0.0642140686066937
